# Supplementary material for: Treatment-seeking rates in malaria endemic countries
Source: Malar J. 2016 Jan 11;15:20. doi: 10.1186/s12936-015-1048-x (PMC4709965; doi:10.1186/s12936-015-1048-x)
Supplement: Supplementary file 2 — 10.1186/s12936-015-1048-x Title: National level treatment-seeking and indicator data for malaria-endemic countries. Description: Treatment-seeking data extracted from national surveys and national-level indicator data from the World Bank are provided here along with the predicted estimates derived from the models described in the main text and Additional file 1. [file 12936_2015_1048_MOESM2_ESM.csv]

ID	Source	Country	Country_DHSCode	Country_ISO3Code	WHO	WHO_Sub	Year	Estimate	HMIS_treat	HMIS_treat_high	HMIS_treat_low	Any_treat	Any_treat_high	Any_treat_low	Electricity	Electricity_IndicatorYearUsed	GDP	GDP_IndicatorYearUsed	GDPGrowth	GDPGrowth_IndicatorYearUsed	GDPpercap	GDPpercap_IndicatorYearUsed	GNIpercap	GNIpercap_IndicatorYearUsed	HealthExpercap	HealthExpercap_IndicatorYearUsed	HealthExPub	HealthExPub_IndicatorYearUsed	HealthExTotal	HealthExTotal_IndicatorYearUsed	Literacy	Literacy_IndicatorYearUsed	PregWomenCare	PregWomenCare_IndicatorYearUsed	PrimaryComplete	PrimaryComplete_IndicatorYearUsed	RuralPop	RuralPop_IndicatorYearUsed	DPT	DPT_IndicatorYearUsed	NurseMidwives	NurseMidwives_IndicatorYearUsed	CountryYear	HMIS_treat_estimated	HMIS_up_95CI	HMIS_low_95CI	Any_treat_est	Any_up_95CI	Any_low_95CI
DHS_10	DHS	Bangladesh	BD	BGD	SEARO	SEARO	1994	Observed	0.102421991	0.12726845	0.077575533	0.647987175	0.688170982	0.607803367	21.62	1990	33768661427	1994	4.084703528	1994	287.7124272	1994	310	1994	11.1189743	1995	36.24083995	1995	3.519852769	1995	35.31929398	1991	25.7	1994	45.50003815	1989	78.672	1994	84	1994	0.28	2005	Bangladesh 1994	0.130984415	0.265029386	0.006470294	0.462339013	0.596689604	0.330898492
DHS_100	DHS	Indonesia	ID	IDN	SEARO	SEARO	2007	Observed	0.265039159	0.280784014	0.249294303	0.908228237	0.917587264	0.898869211	94.15	2010	4.32E+11	2007	6.345022227	2007	1871.288406	2007	1610	2007	57.98078755	2007	36.35458922	2007	3.098442087	2007	91.98226929	2006	93.3	2007	98.42253876	2007	52.472	2007	73	2007	2.041	2007	Indonesia 2007	0.419376302	0.565980995	0.269379547	0.793875207	0.896907976	0.689716632
DHS_101	DHS	Indonesia	ID	IDN	SEARO	SEARO	1991	Observed	0.362243997	0.382110404	0.342377589	0.859545304	0.873049547	0.846041061	66.86	1990	1.28E+11	1991	8.927796145	1991	705.0475168	1991	620	1991	20.25538382	1995	35.72074342	1995	1.953868195	1995	81.51985168	1990	76.3	1991	91.71276855	1991	68.387	1991	62	1991	0.82	2003	Indonesia 1991	0.262091834	0.437279989	0.111809539	0.721243861	0.883196081	0.581842261
DHS_102	DHS	Indonesia	ID	IDN	SEARO	SEARO	2012	Observed	0.668952634	0.684125744	0.653779525	0.895670204	0.906126665	0.885213743	94.15	2010	8.77E+11	2012	6.26367051	2012	3551.423737	2012	3420	2012	107.7462059	2012	39.60620686	2012	3.033887642	2012	92.81190491	2011	95.7	2012	104.5441513	2012	48.512	2012	83	2012	1.383	2012	Indonesia 2012	0.499210521	0.646577385	0.348732914	0.828588896	0.939489385	0.713277518
DHS_103	DHS	Indonesia	ID	IDN	SEARO	SEARO	1994	Observed	0.323179586	0.34192105	0.304438122	0.88895738	0.901858326	0.876056435	66.86	1990	1.77E+11	1994	7.540066679	1994	925.7216696	1994	890	1994	20.25538382	1995	35.72074342	1995	1.953868195	1995	81.51985168	1990	82.3	1994	96.09179688	1994	65.067	1994	68	1994	0.82	2003	Indonesia 1994	0.294712756	0.446409064	0.162787339	0.726255205	0.846101574	0.606442775
DHS_104	DHS	Indonesia	ID	IDN	SEARO	SEARO	1997	Observed	0.298270074	0.316778359	0.27976179	0.889780579	0.901558939	0.878002218	87.6	2000	2.16E+11	1997	4.699872542	1997	1078.472261	1997	1110	1997	20.75184049	1997	35.02495028	1997	1.93248584	1997	90.38478851	2004	89.4	1997	95.5349884	1997	61.594	1997	73	1997	0.82	2003	Indonesia 1997	0.328408023	0.482143648	0.189854157	0.726423073	0.848563	0.583502273
DHS_105	DHS	Kenya	KE	KEN	AFRO	AFRO-E	1998	Observed	0.187763293	0.213847819	0.161678767	0.395048962	0.4262817	0.363816224	14.5	2000	14093998844	1998	3.290213723	1998	474.5095318	1998	440	1998	21.31783764	1998	44.40415732	1998	4.492604723	1998	82.22907257	2000	91.9	1998	88.76931	2004	80.778	1998	81	1998	1.18	2002	Kenya 1998	0.349412101	0.459686872	0.239340828	0.597103095	0.71555474	0.460355653
DHS_106	DHS	Kenya	KE	KEN	AFRO	AFRO-E	2003	Observed	0.296072449	0.324698034	0.267446865	0.684124192	0.712332616	0.655915768	14.5	2000	14904517650	2003	2.932475546	2003	439.5963078	2003	410	2003	19.55032701	2003	43.35487822	2003	4.447340558	2003	82.22907257	2000	88.1	2003	88.76931	2004	79.052	2003	73	2003	1.18	2002	Kenya 2003	0.361572599	0.473297342	0.249694646	0.608480374	0.721478045	0.488977742
DHS_107	DHS	Kenya	KE	KEN	AFRO	AFRO-E	2009	Observed	0.39025306	0.424988037	0.355518083	0.62289625	0.656168991	0.589623508	23	2010	37021512049	2009	3.306939815	2009	929.6110314	2009	920	2009	35.50349952	2009	42.98370298	2009	4.603143642	2009	72.1570282	2007	91.5	2009	90.66326904	2005	76.817	2009	84	2009	0.792	2011	Kenya 2009	0.446406393	0.555354798	0.350852179	0.643244001	0.744139929	0.528689753
DHS_108	DHS	Kenya	KE	KEN	AFRO	AFRO-E	1993	Observed	0.326155694	0.354184741	0.298126647	0.674942671	0.702194364	0.647690979	10.9	1990	5751789915	1993	0.353197256	1993	222.5999664	1993	270	1993	14.03766398	1995	46.28755199	1995	4.254611195	1995	82.22907257	2000	94.9	1993	88.76931	2004	82.355	1993	89	1993	1.18	2002	Kenya 1993	0.355466748	0.489566041	0.238097611	0.601684955	0.724631086	0.468995122
DHS_11	DHS	Bangladesh	BD	BGD	SEARO	SEARO	1997	Observed	0.055136788	0.067337397	0.042936179	0.445630073	0.476923222	0.414336924	32	2000	42318798537	1997	5.387551733	1997	338.6985621	1997	350	1997	8.45283814	1997	43.02238767	1997	2.565357135	1997	47.48550034	2001	26.4	1997	63.81217957	2005	77.562	1997	78	1997	0.28	2005	Bangladesh 1997	0.150673119	0.260486293	0.048617485	0.499659393	0.626214982	0.363259604
DHS_111	DHS	Liberia	LB	LBR	AFRO	AFRO-C	2007	Observed	0.357675306	0.395543839	0.319806773	0.762606582	0.794216025	0.730997138	4.1	2010	739026892.2	2007	15.68803967	2007	209.8140849	2007	160	2007	21.47498193	2007	27.04382706	2007	10.23524324	2007	42.94108582	2007	79.3	2007	61.17087173	2008	53.258	2007	65	2007	0.274	2008	Liberia 2007	0.348769566	0.427543269	0.260342232	0.599950589	0.704577568	0.493930363
DHS_112	DHS	Liberia	LB	LBR	AFRO	AFRO-C	2009	Observed	0.354759619	0.401029204	0.308490034	0.795632094	0.83271672	0.758547469	4.1	2010	1155146230	2009	13.76159475	2009	302.2803524	2009	240	2009	42.78431556	2009	23.56641071	2009	14.15385262	2009	42.94108582	2007	79.3	2007	60.42718124	2009	52.559	2009	81	2009	0.274	2008	Liberia 2009	0.387981668	0.480647625	0.289164857	0.613041381	0.748687928	0.485797992
DHS_113	DHS	Liberia	LB	LBR	AFRO	AFRO-C	2011	Observed	0.372699694	0.418779197	0.326620191	0.772040065	0.800738025	0.743342106	4.1	2010	1537753885	2011	9.131658925	2011	376.9284544	2011	330	2011	45.55504564	2011	41.36808893	2011	12.08586009	2011	42.94108582	2007	95.9	2013	65.19983673	2011	51.832	2011	77	2011	0.274	2010	Liberia 2011	0.46857306	0.553189661	0.385217855	0.642731091	0.739695266	0.542262409
DHS_114	DHS	Liberia	LB	LBR	AFRO	AFRO-C	2013	Observed	0.611838561	0.642768606	0.580908517	0.79158904	0.817973801	0.765204278	4.1	2010	1950960138	2013	11.30674508	2013	454.3374834	2013	410	2013	44.37104005	2013	35.87115549	2013	10.02606781	2013	42.94108582	2007	95.9	2013	58.8341217	2014	51.079	2013	76	2013	0.274	2010	Liberia 2013	0.478861538	0.582611407	0.3841985	0.636591273	0.726826037	0.536717255
DHS_115	DHS	Madagascar	MD	MDG	AFRO	AFRO-E	1997	Observed	0.142810867	0.168034554	0.11758718	0.305123053	0.341577427	0.26866868	11.39801	2000	3545776813	1997	3.693492606	1997	247.4504622	1997	250	1997	11.63633547	1997	44.00710164	1997	4.702528661	1997	70.68617249	2000	76.8	1997	30.1776104	1998	73.679	1997	49	1997	0.316	2004	Madagascar 1997	0.223397402	0.329115723	0.117536466	0.419227453	0.527689401	0.301124656
DHS_116	DHS	Madagascar	MD	MDG	AFRO	AFRO-E	2004	Observed	0.263371927	0.297536139	0.229207716	0.438816569	0.479082155	0.398550984	11.39801	2000	4363934417	2004	5.257003604	2004	245.6704529	2004	290	2004	11.8759278	2004	49.30690591	2004	4.834090569	2004	70.68617249	2000	79.9	2004	45.46910095	2004	71.789	2004	78	2004	0.316	2004	Madagascar 2004	0.333337805	0.421179572	0.235876743	0.508249825	0.599067881	0.413354682
DHS_117	DHS	Madagascar	MD	MDG	AFRO	AFRO-E	2009	Observed	0.288271149	0.318469634	0.258072664	0.474033558	0.506306194	0.441760922	14.3	2010	8550363829	2009	-4.013860583	2009	417.178526	2009	410	2009	18.74025476	2009	48.97436056	2009	4.491302682	2009	64.48090363	2009	86.3	2009	73.96302032	2009	68.702	2009	77	2009	0.316	2004	Madagascar 2009	0.417779823	0.5133556	0.33312008	0.557883785	0.668551424	0.42719884
DHS_118	DHS	Madagascar	MD	MDG	AFRO	AFRO-E	2011	Observed	0.227343656	0.264254276	0.190433035	0.438094478	0.477462422	0.398726534	14.3	2010	9892702358	2011	1.454392168	2011	456.3278968	2011	420	2011	18.21623995	2011	54.91582359	2011	4.011116689	2011	64.48090363	2009	82.1	2013	71.00579071	2011	67.438	2011	73	2011	0.316	2004	Madagascar 2011	0.425789216	0.530878902	0.327147802	0.567089128	0.659304212	0.454805612
DHS_119	DHS	Madagascar	MD	MDG	AFRO	AFRO-E	2013	Observed	0.37553568	0.420024607	0.331046752	0.548630019	0.592503266	0.504756772	14.3	2010	10613494031	2013	2.414297692	2013	462.9689428	2013	440	2013	19.63139425	2013	62.5560603	2013	4.23357909	2013	64.48090363	2009	82.1	2013	68.45648193	2013	66.168	2013	74	2013	0.316	2004	Madagascar 2013	0.453297384	0.576016678	0.338127498	0.572953952	0.672424585	0.457562628
DHS_120	DHS	Madagascar	MD	MDG	AFRO	AFRO-E	1992	Observed	0.302634926	0.34140101	0.263868843	0.477035839	0.519179356	0.434892321	9.2	1990	3024459294	1992	1.186152287	1992	246.614824	1992	230	1992	9.686585264	1995	36.37818615	1995	4.12397795	1995	70.68617249	2000	78.2	1992	32.56578064	1992	75.319	1992	65	1992	0.316	2004	Madagascar 1992	0.231231488	0.358544025	0.11591453	0.435471532	0.563296156	0.316707416
DHS_121	DHS	Malawi	MW	MWI	AFRO	AFRO-E	2000	Observed	0.086546996	0.097946933	0.07514706	0.333907173	0.353675528	0.314138818	4.8	2000	1743506287	2000	1.576077841	2000	153.9996381	2000	150	2000	9.334970289	2000	45.83802775	2000	6.061683506	2000	64.13425446	1998	91.4	2000	65.24241638	2000	85.39	2000	75	2000	0.59	2004	Malawi 2000	0.337797899	0.432037011	0.236372063	0.549169978	0.6449299	0.445803616
DHS_122	DHS	Malawi	MW	MWI	AFRO	AFRO-E	2004	Observed	0.124549705	0.139577433	0.109521977	0.334287631	0.35566555	0.312909711	4.8	2000	2625127098	2004	4.851637681	2004	208.8557635	2004	220	2004	16.32452303	2004	73.14276417	2004	5.902323409	2004	64.13425446	1998	92.1	2004	57.97795105	2004	85.036	2004	89	2004	0.59	2004	Malawi 2004	0.411396604	0.52255634	0.292242597	0.572837302	0.658644889	0.485718221
DHS_123	DHS	Malawi	MW	MWI	AFRO	AFRO-E	2010	Observed	0.491351425	0.511663517	0.471039333	0.728993769	0.743643784	0.714343754	8.7	2010	5398616985	2010	6.533362436	2010	359.5795268	2010	350	2010	33.56808399	2010	60.30035987	2010	7.241431289	2010	61.3097229	2010	94.7	2010	67.69316101	2010	84.46	2010	93	2010	0.283	2010	Malawi 2010	0.479640695	0.567022395	0.395567437	0.629528941	0.710106793	0.542902818
DHS_124	DHS	Malawi	MW	MWI	AFRO	AFRO-E	2012	Observed	0.464996911	0.519329798	0.410664024	0.585775137	0.641343578	0.530206697	8.7	2010	4240492849	2012	1.885799508	2012	266.5889656	2012	320	2012	32.13936473	2012	56.12193991	2012	9.196201956	2012	61.3097229	2010	94.7	2010	74.23593903	2012	84.202	2012	96	2012	0.283	2010	Malawi 2012	0.504971715	0.603632786	0.415161843	0.637284363	0.735927071	0.531517117
DHS_125	DHS	Malawi	MW	MWI	AFRO	AFRO-E	1992	Observed	0.376067656	0.415767442	0.33636787	0.665086037	0.700831406	0.629340668	3.2	1990	1799529369	1992	-7.332978127	1992	184.3887021	1992	200	1992	6.898590507	1995	37.92201724	1995	4.918877701	1995	48.53665543	1987	89.7	1992	35.62464142	1992	87.782	1992	87	1992	0.59	2004	Malawi 1992	0.295829275	0.425371484	0.161021232	0.443444833	0.595221883	0.29573255
DHS_128	DHS	Mali	ML	MLI	AFRO	AFRO-C	2006	Observed	0.261166511	0.289616676	0.232716347	0.573941226	0.605308311	0.542574142	16.6	2010	6122644015	2006	8.578286908	2006	496.7442831	2006	470	2006	32.58820263	2006	48.31372335	2006	6.560296388	2006	26.17655373	2006	70.4	2006	51.39038086	2006	67.168	2006	78	2006	0.201	2007	Mali 2006	0.345355884	0.424696413	0.256807038	0.51173511	0.584089909	0.436284295
DHS_129	DHS	Mali	ML	MLI	AFRO	AFRO-C	2013	Observed	0.380489918	0.417961799	0.343018037	0.490988022	0.528336134	0.45363991	16.6	2010	10942727310	2013	2.149319398	2013	715.133813	2013	670	2013	53.28703339	2013	39.66491214	2013	7.140213442	2013	33.56093979	2011	74.2	2013	58.83010864	2013	61.637	2013	71	2013	0.43	2010	Mali 2013	0.416310912	0.529450512	0.32787324	0.527880382	0.611202725	0.434984083
DHS_130	DHS	Mali	ML	MLI	AFRO	AFRO-C	1996	Observed	0.058529702	0.075084094	0.04197531	0.277563147	0.306218695	0.248907599	16.7	2000	2619086428	1996	3.218406373	1996	283.999332	1996	260	1996	23.62037648	1996	39.58027613	1996	7.840901495	1996	19.04497147	1998	46.9	1996	33.05056	2000	74.025	1996	53	1996	0.62	2004	Mali 1996	0.15719964	0.248895849	0.066983403	0.346817077	0.454172869	0.23841908
DHS_133	DHS	Mozambique	MZ	MOZ	AFRO	AFRO-E	1997	Observed	0.194249972	0.223727244	0.1647727	0.257954568	0.28946064	0.226448496	7.1	2000	3810025425	1997	10.23856054	1997	225.2503233	1997	190	1997	10.4312388	1997	63.82861834	1997	4.630953974	1997	38.70787811	1997	71.4	1997	25.85308075	1995	71.465	1997	62	1997	0.32	2004	Mozambique 1997	0.24186634	0.354860339	0.122018555	0.428051908	0.549824123	0.305256691
DHS_134	DHS	Mozambique	MZ	MOZ	AFRO	AFRO-E	2011	Observed	0.587781254	0.618689657	0.556872852	0.625828467	0.655972247	0.595684687	15	2010	13244880035	2011	7.43585769	2011	538.8178792	2011	490	2011	33.58610227	2011	42.59340612	2011	6.579531787	2011	50.58381271	2009	90.6	2011	55.6792717	2011	68.821	2011	76	2011	0.341	2010	Mozambique 2011	0.432115322	0.536314776	0.339036573	0.591791777	0.674309777	0.497821848
DHS_136	DHS	Namibia	NM	NAM	AFRO	AFRO-S	2000	Observed	0.504502615	0.548844922	0.460160308	0.576684509	0.61930681	0.534062207	36.5	2000	3908645560	2000	3.49218333	2000	2059.400607	2000	2110	2000	125.910558	2000	68.92408048	2000	6.114016166	2000	85.04128265	2001	90.6	2000	91.17739105	2000	67.627	2000	79	2000	3.06	2004	Namibia 2000	0.47205295	0.721718916	0.219882878	0.628774871	0.805406061	0.431480499
DHS_137	DHS	Namibia	NM	NAM	AFRO	AFRO-S	2007	Observed	0.457960122	0.493797238	0.422123007	0.595758445	0.630787882	0.560729009	43.7	2010	8740923998	2007	6.615994674	2007	4200.953524	2007	4150	2007	293.781529	2007	54.349445	2007	6.917945981	2007	76.48659515	2007	94.6	2007	82.36543274	2006	61.402	2007	86	2007	2.775	2007	Namibia 2007	0.53518882	0.777047568	0.304230453	0.666390026	0.838257061	0.474911691
DHS_138	DHS	Namibia	NM	NAM	AFRO	AFRO-S	2013	Observed	0.510043124	0.543118743	0.476967506	0.641342761	0.672486356	0.610199165	43.7	2010	13113069777	2013	5.124750827	2013	5693.129154	2013	5870	2013	422.5836885	2013	60.39734251	2013	7.737474995	2013	76.48659515	2007	94.6	2007	85.37145233	2012	55.321	2013	89	2013	2.775	2010	Namibia 2013	0.60983483	0.859372193	0.36667219	0.686215033	0.872775717	0.477500964
DHS_139	DHS	Namibia	NM	NAM	AFRO	AFRO-S	1992	Observed	0.637425552	0.677783385	0.597067718	0.703230175	0.742392467	0.664067883	26.4	1990	3448309730	1992	7.189342732	1992	2278.083364	1992	2310	1992	131.4570892	1995	71.10074696	1995	6.207612315	1995	75.81658173	1991	87.2	1992	74.06891632	1992	71.664	1992	70	1992	3.06	2004	Namibia 1992	0.414095973	0.671407507	0.169238801	0.600829008	0.797940597	0.387784064
DHS_140	DHS	Nepal	NP	NPL	SEARO	SEARO	2001	Observed	0.198130367	0.225871233	0.170389501	0.564984113	0.59836173	0.531606496	72.75585	2000	6007061224	2001	4.799762644	2001	253.9433949	2001	240	2001	13.26595691	2001	29.29694938	2001	5.326986712	2001	48.60897064	2001	27.9	2001	69.93097687	2001	86.033	2001	72	2001	0.46	2004	Nepal 2001	0.160366463	0.264683988	0.050852978	0.539928539	0.670816528	0.402765462
DHS_141	DHS	Nepal	NP	NPL	SEARO	SEARO	2006	Observed	0.23087823	0.265774588	0.195981872	0.593784928	0.635486825	0.55208303	76.3	2010	9043715356	2006	3.364614788	2006	352.8009747	2006	350	2006	19.74376871	2006	35.13120907	2006	5.629633197	2006	57.36910248	2011	43.7	2006	81.0951767	2006	84.5	2006	89	2006	0.46	2004	Nepal 2006	0.283411739	0.387294226	0.18281427	0.625366491	0.749215101	0.500786022
DHS_142	DHS	Nepal	NP	NPL	SEARO	SEARO	2011	Observed	0.475478313	0.515886423	0.435070204	0.71508521	0.7513786	0.67879182	76.3	2010	18850351853	2011	3.421828241	2011	694.1411512	2011	610	2011	41.41979479	2011	45.33568456	2011	6.09078003	2011	57.36910248	2011	58.3	2011	101.0266418	2012	82.834	2011	92	2011	0.46	2004	Nepal 2011	0.401939067	0.517603506	0.299165416	0.722156291	0.848052753	0.594121936
DHS_143	DHS	Nepal	NP	NPL	SEARO	SEARO	1996	Observed	0.118547889	0.139322432	0.097773346	0.351037286	0.385203462	0.31687111	72.75585	2000	4521580381	1996	5.328284175	1996	214.137928	1996	220	1996	11.26711144	1996	26.24577442	1996	5.418549998	1996	48.60897064	2001	23.6	1996	66.42803955	1999	88.633	1996	65	1996	0.46	2004	Nepal 1996	0.108367941	0.213147335	0.01205935	0.504669033	0.6423446	0.359223018
DHS_145	DHS	Nicaragua	NC	NIC	PAHO	PAHO	1998	Observed	0.380801492	0.409109865	0.35249312	0.598946077	0.628048565	0.569843588	72.83	2000	4635267225	1998	3.711681448	1998	938.8225241	1998	880	1998	52.82478442	1998	49.26627776	1998	5.626608639	1998	76.67712402	2001	81.5	1998	66.9386673	1999	45.744	1998	73	1998	1.072	2003	Nicaragua 1998	0.325244842	0.416529909	0.222339702	0.511200846	0.604468842	0.401059644
DHS_146	DHS	Nicaragua	NC	NIC	PAHO	PAHO	2001	Observed	0.500005012	0.530367468	0.469642556	0.706888199	0.733684411	0.680091987	72.83	2000	5323146566	2001	2.960843529	2001	1028.29254	2001	970	2001	54.36973889	2001	53.92443405	2001	5.259118937	2001	76.67712402	2001	85.5	2001	66.22712708	2001	45.024	2001	87	2001	1.072	2003	Nicaragua 2001	0.377255847	0.479275849	0.266709626	0.534111172	0.625484949	0.438183976
DHS_147	DHS	Niger	NI	NER	AFRO	AFRO-C	2006	Observed	0.263973665	0.295002373	0.232944956	0.642305928	0.675531361	0.609080494	9.3	2010	3646727993	2006	5.800000002	2006	266.5794323	2006	270	2006	19.51349101	2006	43.38138162	2006	7.319946019	2006	28.67242241	2005	46.1	2006	33.33597946	2006	83.137	2006	51	2006	0.23	2004	Niger 2006	0.226505849	0.327543479	0.123061045	0.391560294	0.501321466	0.285366965
DHS_148	DHS	Niger	NI	NER	AFRO	AFRO-C	2012	Observed	0.56539601	0.597060794	0.533731225	0.635988911	0.667028165	0.604949656	9.3	2010	6611341029	2012	11.04122537	2012	385.3427082	2012	390	2012	23.9586611	2012	33.0575226	2012	6.068743762	2012	15.45669746	2012	82.8	2012	49.31235886	2012	82.014	2012	71	2012	0.137	2010	Niger 2012	0.417474375	0.515704726	0.331052107	0.56131147	0.649615283	0.469392369
DHS_149	DHS	Niger	NI	NER	AFRO	AFRO-C	1992	Observed	0.071322191	0.095669376	0.046975006	0.252951968	0.28968103	0.216222907	6.2	1990	2344987608	1992	-6.516444601	1992	283.5450167	1992	290	1992	12.35052098	1995	22.78276514	1995	5.96439904	1995	14.3760376	2001	30.1	1992	18.98373032	1992	84.471	1992	20	1992	0.23	2004	Niger 1992	0.047194624	0.184139533	0	0.228902677	0.393940573	0.054982046
DHS_150	DHS	Niger	NI	NER	AFRO	AFRO-C	1998	Observed	0.08898909	0.112665891	0.065312289	0.193480294	0.219406876	0.167553711	6.7	2000	2076737446	1998	10.42226252	1998	203.2866958	1998	200	1998	12.75338971	1998	25.72427429	1998	6.274493749	1998	14.3760376	2001	39.3	1998	19.82232094	1998	83.98	1998	29	1998	0.23	2004	Niger 1998	0.091801917	0.196890859	0	0.319348697	0.435364363	0.197865025
DHS_151	DHS	Nigeria	NG	NGA	AFRO	AFRO-C	2008	Observed	0.267896886	0.288793791	0.246999982	0.695298367	0.715979238	0.674617496	48	2010	2.08E+11	2008	6.270263697	2008	1376.015915	2008	1160	2008	88.46609466	2008	36.76916892	2008	3.998076229	2008	51.07765961	2008	57.7	2008	69.35430145	2008	58.298	2008	53	2008	1.605	2008	Nigeria 2008	0.298098863	0.404449645	0.200899106	0.496428947	0.585134263	0.396805094
DHS_152	DHS	Nigeria	NG	NGA	AFRO	AFRO-C	1990	Observed	0.30561913	0.339485969	0.271752292	0.679529744	0.710771061	0.648288428	41.83774	1990	30757075595	1990	12.76600917	1990	321.6683541	1990	290	1990	38.42998904	1995	25.2418226	1995	2.824619777	1995	55.44675446	1991	56.5	1990	79.53275299	2004	70.32	1990	56	1990	1.7	2003	Nigeria 1990	0.191431196	0.378633651	0.049699759	0.52688692	0.72157369	0.342206204
DHS_153	DHS	Nigeria	NG	NGA	AFRO	AFRO-C	2010	Observed	0.289707302	0.325325168	0.254089436	0.834472322	0.864856834	0.804087811	48	2010	3.69E+11	2010	7.839739477	2010	2310.860518	2010	1460	2010	80.55732993	2010	26.06346626	2010	3.486031707	2010	51.07765961	2008	66.2	2011	76.00015259	2010	56.52	2010	54	2010	1.605	2010	Nigeria 2010	0.338304718	0.457502712	0.237407203	0.543350078	0.633861113	0.445173293
DHS_154	DHS	Nigeria	NG	NGA	AFRO	AFRO-C	2013	Observed	0.653868437	0.676399051	0.631337823	0.739147781	0.759903597	0.718391965	48	2010	5.22E+11	2013	5.394416311	2013	3005.513796	2013	2710	2013	114.9669057	2013	27.58376418	2013	3.87599694	2013	51.07765961	2008	60.6	2013	76.00015259	2010	53.906	2013	63	2013	1.605	2010	Nigeria 2013	0.367916944	0.501762095	0.251428658	0.530970023	0.635645481	0.419311453
DHS_157	DHS	Pakistan	PK	PAK	EMRO	EMRO	2007	Observed	0.093137481	0.108796542	0.07747842	0.811511543	0.829899008	0.793124079	91.37	2010	1.52E+11	2007	4.832817277	2007	929.5874437	2007	890	2007	31.12069423	2007	23.82045391	2007	3.572708777	2007	55.52636719	2008	60.9	2007	60.55493164	2007	64.558	2007	75	2007	0.381	2007	Pakistan 2007	0.360830877	0.559452962	0.169168698	0.685472065	0.859596659	0.480224045
DHS_158	DHS	Pakistan	PK	PAK	EMRO	EMRO	1991	Observed	0.146252294	0.17145632	0.121048268	0.745014037	0.77325683	0.716771244	59.6	1990	45451961234	1991	5.061567753	1991	397.9015206	1991	410	1991	15.20935872	1995	26.28548405	1995	3.267659004	1995	42.6993103	1998	25.6	1991	61.24002838	2005	69.174	1991	50	1991	0.45	2005	Pakistan 1991	0.145845733	0.360989574	0	0.570613069	0.786665034	0.342245045
DHS_159	DHS	Pakistan	PK	PAK	EMRO	EMRO	2013	Observed	0.390263459	0.416142594	0.364384325	0.819702745	0.838849426	0.800556065	91.37	2010	2.32E+11	2013	4.408712308	2013	1275.301817	2013	1360	2013	36.87768441	2013	36.77362314	2013	2.754421968	2013	54.73801804	2011	73.1	2013	73.12394714	2013	62.14	2013	73	2013	0.573	2010	Pakistan 2013	0.474400779	0.681927288	0.272837375	0.755293499	0.942882419	0.544053055
DHS_16	DHS	Benin	BJ	BEN	AFRO	AFRO-C	2001	Observed	0.227689956	0.256627762	0.19875215	0.504646458	0.539264294	0.470028621	25.4	2000	2499269391	2001	6.248410547	2001	348.3345495	2001	360	2001	16.32549152	2001	49.25107296	2001	4.686727614	2001	34.65784836	2002	81.1	2001	40.99201965	2001	61.35	2001	76	2001	0.84	2004	Benin 2001	0.321737123	0.408586524	0.215030736	0.478432152	0.564969622	0.383813181
DHS_161	DHS	Paraguay	PY	PRY	PAHO	PAHO	1990	Observed	0.213844741	0.247773279	0.179916204	0.628387586	0.667841151	0.588934022	89.93774	1990	5695201563	1990	4.12328288	1990	1340.127204	1990	1670	1995	111.7794076	1995	35.96218074	1995	5.922954701	1995	90.2718277	1992	83.9	1990	65.15605164	1990	51.306	1990	67	1990	1.788	2002	Paraguay 1990	0.29038099	0.455235846	0.163605317	0.539666546	0.737101937	0.411615487
DHS_162	DHS	Peru	PE	PER	PAHO	PAHO	2000	Observed	0.4829128	0.502896775	0.462928825	0.613886976	0.633368009	0.594405942	71.89	2000	50936239281	2000	2.694311073	2000	1959.080098	2000	1960	2000	94.66029944	2000	56.35833137	2000	4.85208584	2000	87.66984558	2004	83.8	2000	101.8563538	2000	26.958	2000	98	2000	0.67	1999	Peru 2000	0.405140837	0.529490853	0.270804043	0.603595921	0.70191368	0.486614162
DHS_163	DHS	Peru	PE	PER	PAHO	PAHO	2006	Observed	0.555151962	0.572784278	0.537519647	0.74418596	0.759202102	0.729169819	85.1	2010	87985689388	2006	7.528816844	2006	3138.905809	2006	2780	2006	138.5889803	2006	54.11289601	2006	4.442434785	2006	88.69934082	2006	91	2006	101.2387924	2006	24.579	2006	94	2006	1.271	2009	Peru 2006	0.468344739	0.56969055	0.370927157	0.665500673	0.750736934	0.577801822
DHS_164	DHS	Peru	PE	PER	PAHO	PAHO	2009	Observed	0.677062042	0.698255451	0.655868632	0.758496474	0.778133672	0.738859275	85.1	2010	1.21E+11	2009	1.04923237	2009	4188.812879	2009	3930	2009	224.6215194	2009	55.64514504	2009	5.361400578	2009	89.59081268	2007	94.3	2009	97.93186951	2009	23.448	2009	93	2009	1.271	2009	Peru 2009	0.506762711	0.60734394	0.419001464	0.647708159	0.733573194	0.561123445
DHS_165	DHS	Peru	PE	PER	PAHO	PAHO	2010	Observed	0.527855135	0.551125272	0.504584997	0.77826759	0.797120711	0.759414469	85.1	2010	1.49E+11	2010	8.45074688	2010	5075.47667	2010	4390	2010	255.4408264	2010	55.53380554	2010	5.032106587	2010	93.84172821	2012	94.7	2010	99.04502869	2010	23.085	2010	93	2010	1.271	2010	Peru 2010	0.519135933	0.618187548	0.429064924	0.685313661	0.774365468	0.601158383
DHS_166	DHS	Peru	PE	PER	PAHO	PAHO	2011	Observed	0.484384533	0.507902115	0.460866951	0.740870705	0.760739679	0.721001731	85.1	2010	1.71E+11	2011	6.452215996	2011	5759.409077	2011	4890	2011	283.8362861	2011	53.25878893	2011	4.927138522	2011	93.84172821	2012	95.4	2011	96.1265564	2011	22.731	2011	91	2011	1.271	2010	Peru 2011	0.524999989	0.625187776	0.433026642	0.673637613	0.762232508	0.589104444
DHS_167	DHS	Peru	PE	PER	PAHO	PAHO	2012	Observed	0.601609115	0.622271019	0.580947212	0.692501152	0.711666313	0.673335991	85.1	2010	1.93E+11	2012	5.950346345	2012	6423.562055	2012	5680	2012	332.6390938	2012	54.99800546	2012	5.177028213	2012	93.84172821	2012	96	2012	90.98011017	2012	22.384	2012	95	2012	1.514	2012	Peru 2012	0.540877494	0.64486979	0.444263991	0.666604928	0.757505642	0.583163561
DHS_168	DHS	Peru	PE	PER	PAHO	PAHO	1992	Observed	0.215360801	0.235381289	0.195340314	0.481862875	0.506928898	0.456796853	69	1990	35310819276	1992	-0.540509125	1992	1559.003275	1992	1400	1992	97.03572157	1995	53.77491374	1995	4.551384698	1995	87.15063477	1993	63.9	1992	87.83721924	1993	30.303	1992	83	1992	0.67	1999	Peru 1992	0.291511824	0.43180238	0.170785372	0.505953289	0.629555308	0.390971371
DHS_169	DHS	Peru	PE	PER	PAHO	PAHO	2008	Observed	0.555151962	0.572784278	0.537519647	0.74418596	0.759202102	0.729169819	85.1	2010	1.22E+11	2008	9.143148205	2008	4246.947811	2008	3770	2008	200.9822825	2008	51.84062778	2008	4.737308347	2008	89.59081268	2007	94.3	2009	101.3827972	2008	23.818	2008	93	2008	1.271	2009	Peru 2008	0.494749769	0.593208471	0.407467483	0.686661336	0.777248795	0.595595196
DHS_17	DHS	Benin	BJ	BEN	AFRO	AFRO-C	2006	Observed	0.25951195	0.280217581	0.23880632	0.657492368	0.679752682	0.635232054	27.9	2010	4705087452	2006	3.752154478	2006	557.2324469	2006	560	2006	26.47113839	2006	50.22140758	2006	4.750466082	2006	28.7021122	2006	84.1	2006	61.98986053	2008	59.662	2006	74	2006	0.84	2004	Benin 2006	0.385736224	0.458613655	0.302938097	0.541614743	0.618302879	0.46618055
DHS_170	DHS	Peru	PE	PER	PAHO	PAHO	1996	Observed	0.286814399	0.303143624	0.270485173	0.443842369	0.461715855	0.425968882	71.89	2000	53997715380	1996	2.799117578	1996	2216.110507	1996	2120	1996	99.82744936	1996	54.15357011	1996	4.577336504	1996	87.15063477	1993	67.3	1996	89.42352295	1995	28.623	1996	94	1996	0.67	1999	Peru 1996	0.325735386	0.448496296	0.208372692	0.520236487	0.635914925	0.399982362
DHS_171	DHS	Philippines	PH	PHL	WPRO	WPRO	1998	Observed	0.222478479	0.244223402	0.200733556	0.447555216	0.473869899	0.421240533	71.3	2000	72207022471	1998	-0.57672219	1998	970.613899	1998	1200	1998	31.04836705	1998	42.92825209	1998	3.198841873	1998	92.60006714	2000	85.7	1998	84.66282654	1998	51.89	1998	81	1998	6.12	2002	Philippines 1998	0.355030401	0.513952638	0.193038392	0.580346374	0.71489541	0.432450921
DHS_172	DHS	Philippines	PH	PHL	WPRO	WPRO	2003	Observed	0.309827663	0.334068553	0.285586774	0.609331756	0.634724813	0.583938698	71.3	2000	83908205719	2003	4.970363731	2003	1015.780277	2003	1270	2003	32.98370603	2003	40.22628529	2003	3.247131961	2003	92.59069061	2003	87.6	2003	95.20127869	2003	52.857	2003	84	2003	6.12	2002	Philippines 2003	0.402755416	0.555728005	0.24623284	0.659490591	0.782346004	0.531947784
DHS_173	DHS	Philippines	PH	PHL	WPRO	WPRO	2008	Observed	0.26856175	0.293261419	0.243862082	0.487244418	0.514570393	0.459918444	83.3	2010	1.74E+11	2008	4.152757145	2008	1920.992155	2008	2230	2008	76.13256762	2008	33.74290464	2008	3.949706284	2008	95.42009735	2008	91.1	2008	91.98117065	2008	54.207	2008	91	2008	6	2004	Philippines 2008	0.462932422	0.61810387	0.312425189	0.676469817	0.802253884	0.560153275
DHS_174	DHS	Philippines	PH	PHL	WPRO	WPRO	2013	Observed	0.42019417	0.445759024	0.394629316	0.57364912	0.599174348	0.548123892	83.3	2010	2.72E+11	2013	7.181121861	2013	2765.084587	2013	3270	2013	121.5959221	2013	31.64313924	2013	4.398341279	2013	95.42009735	2008	95.5	2013	91.27960968	2009	55.367	2013	94	2013	6	2004	Philippines 2013	0.529285274	0.692829781	0.358306022	0.715973235	0.844899818	0.582056176
DHS_175	DHS	Philippines	PH	PHL	WPRO	WPRO	1993	Observed	0.194115976	0.21592669	0.172305262	0.547290327	0.573928628	0.520652026	65.4	1990	54368183872	1993	2.116307179	1993	817.3566817	1993	820	1993	36.72942135	1995	39.53440203	1995	3.449291646	1995	93.57389832	1990	83.1	1993	89.21134949	1990	51.59	1993	76	1993	6.12	2002	Philippines 1993	0.326130414	0.492909907	0.155188098	0.603568885	0.739803285	0.469926882
DHS_176	DHS	Rwanda	RW	RWA	AFRO	AFRO-E	2005	Observed	0.246846052	0.272505586	0.221186517	0.607723411	0.635838687	0.579608136	6.2	2000	2581465675	2005	6.912001414	2005	273.7661008	2005	260	2005	18.76067285	2005	46.6916948	2005	6.853286696	2005	64.88859558	2000	94.4	2005	43.30826187	2004	80.718	2005	95	2005	0.448	2005	Rwanda 2005	0.401718899	0.502112397	0.292351618	0.563713184	0.666980742	0.465022184
DHS_177	DHS	Rwanda	RW	RWA	AFRO	AFRO-E	2008	Observed	0.329399212	0.365930172	0.292868251	0.448333442	0.486300937	0.410365947	10.8	2010	4796573943	2008	11.16246001	2008	469.19615	2008	420	2008	46.1342292	2008	54.30150872	2008	10.09035092	2008	65.85227203	2010	95.8	2008	43.22919846	2008	77.967	2008	97	2008	0.689	2010	Rwanda 2008	0.44587761	0.544728833	0.345756929	0.60530675	0.728552554	0.494296786
DHS_178	DHS	Rwanda	RW	RWA	AFRO	AFRO-E	2010	Observed	0.454963564	0.487571368	0.42235576	0.507877091	0.540720818	0.475033365	10.8	2010	5698548923	2010	7.312669275	2010	525.8549278	2010	520	2010	57.89095379	2010	55.49606107	2010	11.15324531	2010	65.85227203	2010	98	2010	52.80712891	2010	76.048	2010	97	2010	0.689	2010	Rwanda 2010	0.480332681	0.573050292	0.385123644	0.623904239	0.736783672	0.518267342
DHS_179	DHS	Rwanda	RW	RWA	AFRO	AFRO-E	1992	Observed	0.253695394	0.284952406	0.222438382	0.425087792	0.456926834	0.393248749	2.3	1990	2029026957	1992	5.872725231	1992	310.0070215	1992	350	1992	9.746050152	1995	38.42845377	1995	4.267379005	1995	57.85348892	1991	94.4	1992	46.6156311	1992	93.712	1992	85	1992	0.43	2004	Rwanda 1992	0.313297155	0.43988633	0.186292703	0.535554862	0.665440264	0.418591415
DHS_18	DHS	Benin	BJ	BEN	AFRO	AFRO-C	2012	Observed	0.324430245	0.351984292	0.296876198	0.588170608	0.617032816	0.5593084	27.9	2010	7543183759	2012	5.395889626	2012	750.5131242	2012	750	2012	37.268107	2012	57.43883326	2012	4.965683583	2012	28.7021122	2006	83.5	2012	70.52059937	2012	57.333	2012	76	2012	0.771	2010	Benin 2012	0.46193288	0.556348241	0.370361016	0.582599822	0.659451219	0.50418627
DHS_180	DHS	Rwanda	RW	RWA	AFRO	AFRO-E	2013	Observed	0.596877068	0.639834139	0.553919996	0.715612197	0.755869921	0.675354473	10.8	2010	7521261791	2013	4.684512428	2013	638.6657954	2013	630	2013	70.51125166	2013	58.76109996	2013	11.14238945	2013	65.85227203	2010	98	2010	59.33856964	2013	73.131	2013	99	2013	0.689	2010	Rwanda 2013	0.521436965	0.627484912	0.418134771	0.636267135	0.756893377	0.527752256
DHS_181	DHS	Sao Tome and Principe	ST	STP	AFRO	AFRO-C	2009	Observed	0.545937261	0.617875299	0.473999223	0.716455096	0.782032105	0.650878087	56.9	2010	196473838.9	2009	4.022881805	2009	1134.113593	2009	1080	2009	94.07371467	2009	33.3870476	2009	7.509956834	2009	69.53638458	2008	97.9	2009	87.10739899	2009	38.815	2009	98	2009	1.867	2004	Sao Tome and Principe 2009	0.487602981	0.592707744	0.378981496	0.657831176	0.74671055	0.561279066
DHS_182	DHS	Senegal	SN	SEN	AFRO	AFRO-C	2006	Observed	0.342730665	0.37145254	0.31400879	0.591362392	0.62553601	0.557188774	56.5	2010	9358710763	2006	2.461570253	2006	807.9747355	2006	800	2006	43.98256205	2006	57.86477186	2006	5.443556602	2006	41.89115143	2006	87.4	2005	49.36605072	2006	58.689	2006	89	2006	0.32	2004	Senegal 2006	0.414251759	0.504711664	0.312188307	0.52319304	0.611248615	0.438624818
DHS_183	DHS	Senegal	SN	SEN	AFRO	AFRO-C	2009	Observed	0.351229441	0.373449323	0.329009558	0.521369759	0.546755116	0.495984403	56.5	2010	12812994670	2009	2.423175917	2009	1017.968601	2009	1030	2009	48.95688565	2009	51.73291023	2009	4.809272664	2009	49.69512558	2009	93.3	2011	58.48748016	2009	58.023	2009	86	2009	0.42	2008	Senegal 2009	0.457765956	0.540585156	0.376606504	0.562010227	0.642444172	0.477182422
DHS_184	DHS	Senegal	SN	SEN	AFRO	AFRO-C	2011	Observed	0.450941005	0.480599726	0.421282285	0.536559269	0.565739596	0.507378943	56.5	2010	14440676498	2011	2.066645293	2011	1083.261675	2011	1030	2011	47.84719329	2011	51.61685164	2011	4.416956158	2011	52.05195999	2011	93.3	2011	61.37197113	2011	57.503	2011	92	2011	0.42	2010	Senegal 2011	0.488884014	0.581494765	0.400873962	0.572418197	0.656293772	0.482436056
DHS_185	DHS	Senegal	SN	SEN	AFRO	AFRO-C	2013	Observed	0.381366533	0.423887832	0.338845234	0.541650574	0.581227303	0.502073844	56.5	2010	14791699009	2013	2.803807191	2013	1046.586426	2013	1050	2013	45.55036602	2013	52.30084986	2013	4.249429122	2013	52.05195999	2011	94.5	2013	60.91173935	2014	56.921	2013	92	2013	0.42	2010	Senegal 2013	0.513203776	0.615783319	0.42192588	0.583332867	0.679101622	0.48461788
DHS_186	DHS	Senegal	SN	SEN	AFRO	AFRO-C	2014	Observed	0.378979163	0.421957375	0.336000952	0.585639778	0.632281471	0.538998086	56.5	2010	14791699009	2013	2.803807191	2013	1046.586426	2013	1050	2013	45.55036602	2013	52.30084986	2013	4.249429122	2013	52.05195999	2011	94.5	2013	60.91173935	2014	56.921	2013	89	2014	0.42	2010	Senegal 2014	0.51931735	0.629091812	0.421735735	0.585702604	0.685853957	0.482372469
DHS_187	DHS	Senegal	SN	SEN	AFRO	AFRO-C	1993	Observed	0.27620031	0.308513931	0.243886688	0.384099122	0.418677145	0.3495211	26	1990	5678828410	1993	1.30078041	1993	689.6313197	1993	710	1993	22.033611	1995	32.53015646	1995	3.934361129	1995	26.86885452	1988	73.6	1993	39.2173996	1992	60.668	1993	58	1993	0.32	2004	Senegal 1993	0.227326499	0.328533712	0.13243601	0.418902062	0.513143315	0.32303217
DHS_188	DHS	Sierra Leone	SL	SLE	AFRO	AFRO-C	2008	Observed	0.335273473	0.369367993	0.301178953	0.546979303	0.583948549	0.510010056	12.1	2010	2505620416	2008	5.324673271	2008	452.9207268	2008	470	2008	45.27898232	2008	17.56558355	2008	9.99710979	2008	34.82678986	2004	86.9	2008	76.62188721	2011	62.355	2008	77	2008	0.168	2008	Sierra Leone 2008	0.39724671	0.502080496	0.29320042	0.612707256	0.703067181	0.521848882
DHS_189	DHS	Sierra Leone	SL	SLE	AFRO	AFRO-C	2013	Observed	0.690723308	0.716201599	0.665245017	0.739950247	0.763062812	0.716837682	12.1	2010	4136280752	2013	5.518898748	2013	678.9609045	2013	660	2013	95.83287407	2013	14.30527011	2013	11.84410749	2013	44.46472931	2012	97.1	2013	71.02854156	2013	60.774	2013	92	2013	0.166	2010	Sierra Leone 2013	0.491590647	0.623320797	0.360152863	0.652323807	0.75345507	0.55158369
DHS_19	DHS	Benin	BJ	BEN	AFRO	AFRO-C	1996	Observed	0.044525146	0.061896219	0.027154073	0.243370551	0.274425693	0.212315408	25.4	2000	2361116448	1996	4.324284035	1996	382.2854406	1996	340	1996	17.53350938	1996	44.2941754	1996	4.586496768	1996	27.2452507	1992	77.8	1996	32.01721954	1996	62.929	1996	66	1996	0.84	2004	Benin 1996	0.262921741	0.35076973	0.162544704	0.42119741	0.518064717	0.313019711
DHS_193	DHS	South Africa	ZA	ZAF	AFRO	AFRO-S	1998	Observed	0.501334531	0.529152155	0.473516906	0.781577971	0.804778605	0.758377338	66.1	2000	1.38E+11	1998	0.5	1998	3288.203765	1998	3370	1998	264.468042	1998	39.37443576	1998	8.577926651	1998	82.40209961	1996	94.2	1998	89.50418091	1998	44.07	1998	75	1998	4.08	2004	South Africa 1998	0.43685874	0.685885975	0.186483	0.619845048	0.807650622	0.404939466
DHS_197	DHS	Swaziland	SZ	SWZ	AFRO	AFRO-S	2007	Observed	0.449902085	0.494609346	0.405194824	0.624676371	0.667512366	0.581840376	35.2	2010	3053851504	2007	3.503652042	2007	2690.67259	2007	2720	2007	189.6986242	2007	68.32692517	2007	7.048755923	2007	83.09828949	2010	84.8	2007	73.29942322	2007	78.217	2007	87	2007	1.602	2009	Swaziland 2007	0.517000093	0.763702261	0.287262358	0.607865357	0.786200554	0.404060236
DHS_199	DHS	Tajikistan	TJ	TJK	EURO	EURO	2012	Observed	0.566262007	0.610374645	0.52214937	0.576245823	0.620610514	0.531881131	100	2010	7633049792	2012	7.5	2012	953.0602226	2012	880	2012	60.5922848	2012	29.37486481	2012	6.39187459	2012	99.73744202	2012	78.8	2012	97.63117981	2012	73.432	2012	94	2012	4.476	2011	Tajikistan 2012	0.496760198	0.780409872	0.236002548	0.513245521	0.746379177	0.275411392
DHS_2	DHS	Angola	AO	AGO	AFRO	AFRO-W	2007	Observed	0.438517976	0.496129221	0.380906731	0.561703025	0.617478545	0.505927504	34.6	2010	60448887583	2007	22.5930543	2007	3412.718807	2007	2550	2007	115.4560619	2007	65.43573672	2007	3.383110899	2007	70.58036804	2012	79.8	2007	46.04698181	2008	62.278	2007	83	2007	1.66	2009	Angola 2007	0.400083149	0.535439385	0.269946824	0.565583435	0.73237959	0.409869721
DHS_201	DHS	Tanzania	TZ	TZA	AFRO	AFRO-E	1999	Observed	0	0	0	0.740790407	0.77606808	0.705512733	8.8	2000	9697847589	1999	4.840382325	1999	300.7665073	1999	280	1999	9.232062829	1999	37.26114803	1999	3.158931597	1999	69.43090057	2002	48.8	1999	57.37361145	1999	78.053	1999	76	1999	0.37	2002	Tanzania 1999	0.203928589	0.337856578	0.083285866	0.420353627	0.533650429	0.299665428
DHS_202	DHS	Tanzania	TZ	TZA	AFRO	AFRO-E	2005	Observed	0.489422334	0.521970348	0.456874321	0.839226552	0.857778272	0.820674831	14.8	2010	14141916592	2005	7.369871265	2005	374.9992699	2005	380	2005	14.63705617	2005	46.95347812	2005	4.018371442	2005	69.43090057	2002	78.2	2005	55.17790985	2005	75.155	2005	90	2005	0.242	2006	Tanzania 2005	0.358362428	0.447571756	0.256967863	0.538377446	0.629324254	0.442050037
DHS_203	DHS	Tanzania	TZ	TZA	AFRO	AFRO-E	2010	Observed	0.479548319	0.513285954	0.445810684	0.656284304	0.684371773	0.628196836	14.8	2010	30917376837	2010	6.354268068	2010	707.9272329	2010	700	2010	36.65099006	2010	39.16326178	2010	7.193177824	2010	67.80069733	2010	87.8	2010	89.48542786	2010	71.886	2010	91	2010	0.242	2010	Tanzania 2010	0.452226191	0.564332599	0.354092483	0.658521793	0.755186736	0.547137872
DHS_204	DHS	Tanzania	TZ	TZA	AFRO	AFRO-E	1992	Observed	0.48300515	0.515738282	0.450272018	0.644402805	0.672151257	0.616654352	6.8	1990	4601413521	1992	0.584322134	1992	173.7861742	1992	180	1992	6.379204562	1995	42.13634133	1995	3.634876889	1995	59.11380386	1988	62.2	1992	55.08966064	1992	80.464	1992	83	1992	0.37	2002	Tanzania 1992	0.231368947	0.372267736	0.109834708	0.444711795	0.571052764	0.333000033
DHS_205	DHS	Tanzania	TZ	TZA	AFRO	AFRO-E	1996	Observed	0.178289954	0.206308282	0.150271626	0.457187248	0.487817952	0.426556543	8.8	2000	6496195824	1996	4.544366802	1996	217.1541102	1996	190	1996	7.266411601	1996	40.5476421	1996	3.44299366	1996	69.43090057	2002	49.5	1996	58.35697174	1997	79.112	1996	82	1996	0.37	2002	Tanzania 1996	0.204577589	0.338178559	0.091021862	0.419599729	0.542094445	0.298695448
DHS_207	DHS	The Gambia	GM	GMB	AFRO	AFRO-C	2013	Observed	0.550395904	0.589566312	0.511225496	0.648396028	0.683934074	0.612857981	30.96424	2010	903497025.7	2013	4.802165004	2013	488.5655946	2013	500	2013	28.91017917	2013	60.05441114	2013	5.951738204	2013	52.0043602	2012	98.1	2010	70.52362823	2013	41.627	2013	97	2013	0.568	2010	The Gambia 2013	0.542987527	0.647183998	0.44329355	0.630487875	0.714167843	0.542804097
DHS_209	DHS	Timor-Leste	TL	TLS	SEARO	SEARO	2010	Observed	0.666402386	0.697215325	0.635589448	0.734328361	0.764274386	0.704382335	38	2010	9.34E+08	2010	9.367681499	2010	875.8365693	2010	3000	2010	36.47100101	2010	95.35766825	2010	0.933882563	2010	58.30898285	2010	84.4	2010	63.43564987	2010	70.493	2010	72	2010	1.112	2011	Timor-Leste 2010	0.458098683	0.670757824	0.222048941	0.705267325	0.841189841	0.569991258
DHS_21	DHS	Bolivia	BO	BOL	PAHO	PAHO	2003	Observed	0.434134373	0.45707507	0.411193676	0.627067497	0.649020118	0.605114876	76.65585	2000	8082396526	2003	2.711339832	2003	896.3721252	2003	900	2003	49.92825379	2003	60.07946405	2003	5.570035847	2003	86.72366333	2001	79.1	2003	97.98039246	2003	36.736	2003	88	2003	2.133	2001	Bolivia 2003	0.402808327	0.515405314	0.288752182	0.598761482	0.68796654	0.505484965
DHS_210	DHS	Togo	TG	TGO	AFRO	AFRO-C	1998	Observed	0.063246421	0.08116567	0.045327173	0.271852408	0.306570908	0.237133908	16.97	2000	1587346019	1998	-2.299876558	1998	343.5285961	1998	330	1998	16.00199059	1998	36.55733049	1998	4.658908829	1998	53.17760086	2000	82	1998	56.41157913	1999	67.984	1998	42	1998	0.39	2004	Togo 1998	0.257762664	0.363719927	0.153882437	0.452573483	0.550194539	0.324484965
DHS_211	DHS	Togo	TG	TGO	AFRO	AFRO-C	2014	Observed	0.316543722	0.350829293	0.282258151	0.609078164	0.643873448	0.57428288	27.9	2010	4338575824	2013	5.117622456	2013	636.43645	2013	530	2013	54.44793633	2013	52.07162219	2013	8.620802231	2013	60.40994644	2011	71.6	2010	81.27745056	2013	61.021	2013	87	2014	0.274	2010	Togo 2014	0.466598666	0.59354213	0.354865438	0.597307402	0.705109963	0.486658638
DHS_214	DHS	Turkey	TR	TUR	EURO	EURO	2003	Observed	0.246645526	0.273047606	0.220243445	0.438352954	0.466857906	0.409848001	100	2000	3.03E+11	2003	5.265265357	2003	4595.287775	2003	3810	2003	231.8532576	2003	71.92223732	2003	5.338617052	2003	87.36548615	2004	80.9	2003	97.71927643	2004	33.431	2003	68	2003	2.93	2006	Turkey 2003	0.415028706	0.694781856	0.159142656	0.473017922	0.711192193	0.249970539
DHS_215	DHS	Turkey	TR	TUR	EURO	EURO	1993	Observed	0.27352751	0.304519966	0.242535053	0.392653158	0.42752824	0.357778076	100	1990	1.80E+11	1993	7.651265191	1993	3181.317556	1993	3150	1993	93.23352723	1995	70.31727548	1995	3.370048388	1995	79.23245239	1990	62.3	1993	94.45053101	1993	38.945	1993	76	1993	2.93	2006	Turkey 1993	0.322643509	0.603834332	0.066882554	0.406438192	0.651234728	0.167064835
DHS_216	DHS	Uganda	UG	UGA	AFRO	AFRO-E	2006	Observed	0.324309036	0.353712323	0.294905749	0.831833899	0.850566693	0.813101106	14.6	2010	9942597780	2006	10.78474439	2006	334.6391885	2006	330	2006	29.56903135	2006	33.90156306	2006	7.978776158	2006	71.37314606	2006	93.5	2006	55.98225021	2005	86.687	2006	64	2006	1.306	2005	Uganda 2006	0.363227267	0.469327253	0.257567032	0.604576977	0.694198722	0.505875702
DHS_217	DHS	Uganda	UG	UGA	AFRO	AFRO-E	2009	Observed	0.385021083	0.428816562	0.341225604	0.819422273	0.849293778	0.789550768	14.6	2010	16992872449	2009	7.251045316	2009	517.0613088	2009	480	2009	48.47768394	2009	21.52391592	2009	9.628962376	2009	73.21188354	2010	93.3	2011	56.65056992	2009	85.811	2009	79	2009	1.306	2010	Uganda 2009	0.403456065	0.523908903	0.286074232	0.606803519	0.700313112	0.513629438
DHS_218	DHS	Uganda	UG	UGA	AFRO	AFRO-E	2011	Observed	0.35901931	0.390007227	0.328031393	0.84908932	0.867089385	0.831089254	14.6	2010	18661302215	2011	9.673224959	2011	530.9340001	2011	550	2011	53.74690348	2011	45.51811672	2011	10.37537081	2011	73.21188354	2010	93.3	2011	53.11492157	2011	85.2	2011	82	2011	1.306	2010	Uganda 2011	0.448723381	0.546643283	0.355941905	0.618575133	0.719551297	0.513983315
DHS_219	DHS	Uganda	UG	UGA	AFRO	AFRO-E	1995	Observed	0.172877527	0.196840409	0.148914644	0.529033535	0.558873906	0.499193163	6.8	1990	5755818947	1995	11.52324381	1995	277.5128965	1995	230	1995	22.82945464	1995	19.79446765	1995	8.547466839	1995	56.10738373	1991	91.2	1995	59.48563004	2001	88.337	1995	59	1995	0.71	2004	Uganda 1995	0.26603522	0.383871866	0.15578187	0.575157113	0.693479345	0.459785597
DHS_22	DHS	Bolivia	BO	BOL	PAHO	PAHO	2008	Observed	0.116226599	0.134982986	0.097470211	0.422750544	0.448475598	0.39702549	80.2	2010	16674324634	2008	6.14849781	2008	1695.562179	2008	1460	2008	83.60356692	2008	65.05015879	2008	4.930743564	2008	90.69810486	2008	85.8	2008	97.09210205	2008	34.45	2008	88	2008	1.005	2011	Bolivia 2008	0.474250057	0.576013661	0.38035594	0.641156837	0.722774259	0.557620858
DHS_221	DHS	Viet Nam	VN	VNM	WPRO	WPRO	1997	Observed	0.261725117	0.304043208	0.219407026	0.525154255	0.577364256	0.472944254	89.1	2000	26843701137	1997	8.152084143	1997	361.2544883	1997	350	1997	16.74271508	1997	32.8989844	1997	4.877388479	1997	90.27829742	1999	70.6	1997	97.85542297	1999	77.026	1997	95	1997	0.77	2002	Viet Nam 1997	0.327479151	0.506164391	0.164447755	0.617146697	0.762009305	0.448962423
DHS_222	DHS	Viet Nam	VN	VNM	WPRO	WPRO	2002	Observed	0.252415682	0.301913438	0.202917927	0.588779448	0.643109067	0.534449829	89.1	2000	37947904054	2002	6.320820988	2002	477.1058763	2002	460	2002	21.83585123	2002	30.47909317	2002	4.749930065	2002	90.15612793	2000	86.4	2002	99.81291199	2002	74.489	2002	75	2002	0.77	2002	Viet Nam 2002	0.3727588	0.533804718	0.21084002	0.670672771	0.790225043	0.542265128
DHS_226	DHS	Yemen	YE	YEM	EMRO	EMRO	1992	Observed	0.239297657	0.275097669	0.203497645	0.453523862	0.491199292	0.415848432	38.45982	1990	6463649985	1992	8.207598132	1992	495.6423809	1992	510	1992	39.73302124	1995	31.33778384	1995	4.143766067	1995	37.09000397	1994	25.8	1992	55.59017181	1999	77.942	1992	50	1992	0.407	2004	Yemen 1992	0.148655687	0.362140732	0	0.570141975	0.768372184	0.347104374
DHS_227	DHS	Zambia	ZM	ZMB	AFRO	AFRO-E	2002	Observed	0.56885918	0.599168292	0.538550068	0.73156967	0.755994307	0.707145033	17.4	2000	4193850445	2002	4.506014409	2002	394.6996224	2002	370	2002	23.16014215	2002	50.41314297	2002	5.867789286	2002	69.1492157	2002	93.4	2002	63.17810059	2002	64.631	2002	84	2002	2.01	2004	Zambia 2002	0.373063902	0.466868845	0.27179608	0.575773656	0.66375646	0.485492423
DHS_228	DHS	Zambia	ZM	ZMB	AFRO	AFRO-E	2007	Observed	0.563148564	0.601838759	0.52445837	0.707345127	0.739550031	0.675140222	18.5	2010	14056878376	2007	8.352436224	2007	1160.8026	2007	930	2007	50.10923534	2007	43.68590132	2007	4.316774902	2007	61.42828751	2007	93.7	2007	91.93292999	2007	62.548	2007	80	2007	0.706	2006	Zambia 2007	0.427255335	0.537472238	0.330633553	0.667510648	0.770888186	0.555041077
DHS_229	DHS	Zambia	ZM	ZMB	AFRO	AFRO-E	2014	Observed	0.675930607	0.699751239	0.652109975	0.756663598	0.777293375	0.736033821	18.5	2010	26820870559	2013	6.713450204	2013	1844.799139	2013	1810	2013	92.81073153	2013	58.33662351	2013	5.030939661	2013	61.42828751	2007	93.7	2007	83.70639801	2013	59.973	2013	86	2014	0.784	2010	Zambia 2014	0.51709747	0.63962326	0.400277831	0.665422402	0.773973813	0.554980382
DHS_23	DHS	Bolivia	BO	BOL	PAHO	PAHO	1994	Observed	0.195671807	0.21993375	0.171409863	0.389364141	0.419857944	0.358870338	73.81566	1990	5981218997	1994	4.667266268	1994	801.366681	1994	810	1994	39.31265471	1995	63.82151702	1995	4.469977965	1995	79.99177551	1992	52.5	1994	82.47680664	1994	41.215	1994	58	1994	2.133	2001	Bolivia 1994	0.236014243	0.359300947	0.112434958	0.469953789	0.577931768	0.35807879
DHS_230	DHS	Zambia	ZM	ZMB	AFRO	AFRO-E	1992	Observed	0.499018741	0.536493905	0.461543577	0.753124319	0.780994586	0.725254053	13.33774	1990	3182810895	1992	-1.730922033	1992	386.7572307	1992	370	1992	20.57088674	1995	40.72258396	1995	4.777383526	1995	64.9982605	1990	92.4	1992	68.22612762	1998	61.486	1992	83	1992	2.01	2004	Zambia 1992	0.320762766	0.444412121	0.208391906	0.545989143	0.664592284	0.433419423
DHS_231	DHS	Zambia	ZM	ZMB	AFRO	AFRO-E	1996	Observed	0.323059501	0.354318349	0.291800654	0.461365007	0.492445472	0.430284543	17.4	2000	3597220962	1996	6.218546514	1996	396.4617726	1996	410	1996	21.09947737	1996	33.73075997	1996	5.321944972	1996	68.00179291	1999	95.6	1996	68.22612762	1998	63.362	1996	84	1996	2.01	2004	Zambia 1996	0.333079559	0.436004662	0.227957532	0.575711533	0.677123246	0.454475414
DHS_232	DHS	Zimbabwe	ZW	ZWE	AFRO	AFRO-S	1999	Observed	0.379052819	0.421231601	0.336874037	0.635664838	0.677762876	0.593566799	34.2	2000	6858013100	1999	-0.817820899	1999	553.74762	1999	540	1999	NA	NA	NA	NA	NA	NA	83.51258087	1992	93.1	1999	90.94345093	1999	66.653	1999	81	1999	1.485	2004	Zimbabwe 1999	NA	NA	NA	NA	NA	NA
DHS_233	DHS	Zimbabwe	ZW	ZWE	AFRO	AFRO-S	2006	Observed	0.240893872	0.275292302	0.206495441	0.490359185	0.531194186	0.449524184	36.9	2010	5443896500	2006	-3.46149505	2006	427.834386	2006	420	2006	NA	NA	NA	NA	NA	NA	83.5827179	2011	94.2	2006	82.9770813	2003	66.074	2006	70	2006	1.485	2004	Zimbabwe 2006	NA	NA	NA	NA	NA	NA
DHS_234	DHS	Zimbabwe	ZW	ZWE	AFRO	AFRO-S	2011	Observed	0.353680579	0.39222877	0.315132387	0.440888817	0.48107275	0.400704885	36.9	2010	10956226600	2011	11.90540789	2011	820.154314	2011	730	2011	NA	NA	NA	NA	NA	NA	83.5827179	2011	89.8	2011	92.01064301	2012	66.985	2011	93	2011	1.335	2011	Zimbabwe 2011	NA	NA	NA	NA	NA	NA
DHS_235	DHS	Zimbabwe	ZW	ZWE	AFRO	AFRO-S	1994	Observed	0.129000448	0.160379644	0.097621252	0.579424774	0.620581202	0.538268345	28.1	1990	6890675000	1994	9.235198742	1994	602.9296536	1994	620	1994	NA	NA	NA	NA	NA	NA	83.51258087	1992	93.1	1994	90.94345093	1999	68.665	1994	87	1994	1.485	2004	Zimbabwe 1994	NA	NA	NA	NA	NA	NA
DHS_24	DHS	Bolivia	BO	BOL	PAHO	PAHO	1998	Observed	0.245845361	0.268461696	0.223229027	0.405374418	0.431139031	0.379609806	76.65585	2000	8497499333	1998	5.029354636	1998	1042.610578	1998	980	1998	53.17327428	1998	61.22419196	1998	5.100013506	1998	86.72366333	2001	69	1998	83.7285614	1998	39.134	1998	61	1998	2.133	2001	Bolivia 1998	0.296361889	0.411021557	0.188299919	0.516635108	0.614314273	0.397128177
DHS_25	DHS	Brazil	BR	BRA	PAHO	PAHO	1991	Observed	0.321595888	0.359517321	0.283674455	0.467773609	0.508372034	0.427175185	91.86	1990	4.07E+11	1991	1.512067461	1991	2677.149908	1991	2870	1991	315.973582	1995	43.0143059	1995	6.652335394	1995	86.36788177	2000	85.7	1996	91.60944366	1992	25.31	1991	78	1991	3.84	2000	Brazil 1991	0.334993909	0.475671161	0.215401733	0.59170179	0.733092138	0.477321737
DHS_26	DHS	Brazil	BR	BRA	PAHO	PAHO	1996	Observed	0.236386086	0.2595592	0.213212972	0.426469059	0.454404705	0.398533413	96.72	2000	8.40E+11	1996	2.15	1996	5107.79392	1996	4460	1996	349.8257678	1996	40.53838968	1996	6.848862216	1996	86.36788177	2000	85.7	1996	88.65325928	1994	21.698	1996	77	1996	3.84	2000	Brazil 1996	0.339877327	0.43351798	0.246118788	0.566776086	0.663137044	0.444617873
DHS_27	DHS	Burkina Faso	BF	BFA	AFRO	AFRO-C	1999	Observed	0.09731246	0.126647483	0.067977436	0.254467094	0.28705442	0.221879768	6.9	2000	3014665729	1999	7.404178966	1999	267.2115961	1999	260	1999	14.06846105	1999	41.18093678	1999	5.26499091	1999	12.84816933	1996	60.7	1999	23.46928024	1999	82.834	1999	15	1999	0.49	2004	Burkina Faso 1999	0.152051396	0.284433216	0.016541136	0.365798524	0.473666341	0.241312764
DHS_28	DHS	Burkina Faso	BF	BFA	AFRO	AFRO-C	2003	Observed	0.323726957	0.349837636	0.297616279	0.491769598	0.517832261	0.465706935	6.9	2000	4205691222	2003	7.802439895	2003	332.2270835	2003	280	2003	18.63257658	2003	46.41891053	2003	5.523420113	2003	21.82291603	2003	73.4	2003	29.10610008	2003	80.004	2003	79	2003	0.49	2004	Burkina Faso 2003	0.31085108	0.405853608	0.202933316	0.453288299	0.552839711	0.353731408
DHS_29	DHS	Burkina Faso	BF	BFA	AFRO	AFRO-C	2010	Observed	0.56439712	0.590448864	0.538345376	0.657172069	0.682473035	0.631871102	13.1	2010	8992678844	2010	8.446221244	2010	578.6688869	2010	590	2010	41.43218675	2010	55.38566228	2010	7.159843823	2010	28.72921371	2007	94.3	2010	47.00051117	2010	74.335	2010	91	2010	0.565	2010	Burkina Faso 2010	0.474148258	0.567619218	0.375293849	0.578299631	0.665505803	0.480264019
DHS_3	DHS	Angola	AO	AGO	AFRO	AFRO-W	2011	Observed	0.505423833	0.540070156	0.47077751	0.592384786	0.625170136	0.559599437	34.6	2010	1.04E+11	2011	3.918596986	2011	5159.233877	2011	4010	2011	177.6002269	2011	62.60486149	2011	3.442375964	2011	70.58036804	2012	79.8	2007	54.31713867	2011	59.1	2011	86	2011	1.66	2009	Angola 2011	0.449170845	0.585274911	0.319133537	0.512040011	0.625632469	0.396141095
DHS_30	DHS	Burkina Faso	BF	BFA	AFRO	AFRO-C	1993	Observed	0.127857774	0.160470994	0.095244553	0.280732314	0.314955484	0.246509144	6.1	1990	2332018011	1993	3.461384935	1993	244.1271502	1993	280	1993	11.36432431	1995	38.72777438	1995	4.302064501	1995	13.56923199	1991	58.6	1993	26.24477005	1993	85.407	1993	39	1993	0.49	2004	Burkina Faso 1993	0.15823694	0.269389026	0.050187673	0.356793949	0.45954081	0.252933493
DHS_31	DHS	Burundi	BU	BDI	AFRO	AFRO-W	2010	Observed	0.610195855	0.638770727	0.581620983	0.65801092	0.685044308	0.630977532	5.3	2010	2026864414	2010	3.785902543	2010	219.5297995	2010	200	2010	19.41435144	2010	62.34965816	2010	8.820668639	2010	86.94786835	2008	98.9	2010	50.83358002	2010	89.359	2010	96	2010	0.191	2004	Burundi 2010	0.501895427	0.63986777	0.366950037	0.572867998	0.69835049	0.44609043
DHS_32	DHS	Burundi	BU	BDI	AFRO	AFRO-W	2012	Observed	0.572204596	0.604923536	0.539485656	0.586650977	0.620343714	0.552958241	5.3	2010	2472384864	2012	4.01936553	2012	251.014523	2012	240	2012	20.91510936	2012	60.07716167	2012	8.204982818	2012	86.94786835	2008	98.9	2010	62.17887878	2012	88.811	2012	96	2012	0.191	2004	Burundi 2012	0.527919322	0.6699116	0.392105508	0.602655975	0.724221061	0.475475118
DHS_34	DHS	Cambodia	KH	KHM	WPRO	WPRO	2000	Observed	0.140153953	0.160569046	0.11973886	0.702950763	0.729758238	0.676143289	16.6	2000	3654031716	2000	8.766785439	2000	298.9503625	2000	300	2000	17.45969224	2000	22.20875035	2000	5.820252535	2000	67.3350296	1998	37.7	2000	40.97111893	1999	81.414	2000	59	2000	0.85	2000	Cambodia 2000	0.160129365	0.324029207	0	0.412953234	0.580357304	0.254397258
DHS_35	DHS	Cambodia	KH	KHM	WPRO	WPRO	2005	Observed	0.387097965	0.41409824	0.36009769	0.833991202	0.85329535	0.814687054	16.6	2000	6293046162	2005	13.25008556	2005	471.1625029	2005	460	2005	27.16969704	2005	26.5685036	2005	5.766523625	2005	73.60995483	2004	69.3	2005	85.75945282	2005	80.826	2005	82	2005	0.786	2008	Cambodia 2005	0.35002088	0.508448243	0.200658893	0.643683497	0.772589317	0.508820312
DHS_36	DHS	Cambodia	KH	KHM	WPRO	WPRO	2010	Observed	0.597037506	0.624999062	0.56907595	0.823687621	0.844562943	0.802812298	31.1	2010	11242266334	2010	5.963078575	2010	782.6188886	2010	740	2010	45.5484699	2010	22.47375788	2010	5.820001828	2010	73.90002441	2009	89.1	2010	91.2786026	2010	80.19	2010	92	2010	0.88	2010	Cambodia 2010	0.469343946	0.623406775	0.314344882	0.689668129	0.810947615	0.572995608
DHS_37	DHS	Cameroon	CM	CMR	AFRO	AFRO-W	1998	Observed	0.132723968	0.161118981	0.104328955	0.308036073	0.349771733	0.266300414	46.2	2000	9629649715	1998	4.895359526	1998	637.3912972	1998	630	1998	28.77311901	1998	17.73901174	1998	4.423190005	1998	68.4091568	2000	78.8	1998	47.75104141	1999	55.652	1998	56	1998	1.6	2004	Cameroon 1998	0.244820637	0.383621257	0.111062632	0.447325573	0.5671332	0.315813826
DHS_38	DHS	Cameroon	CM	CMR	AFRO	AFRO-W	2004	Observed	0.28711067	0.317021555	0.257199786	0.670935752	0.701167957	0.640703548	46.2	2000	15775356737	2004	3.701854054	2004	892.5257391	2004	800	2004	41.34953609	2004	24.38312966	2004	4.63286837	2004	70.67993927	2007	83.3	2004	57.1329689	2004	52.06	2004	73	2004	1.6	2004	Cameroon 2004	0.335525407	0.467177669	0.206449661	0.509360985	0.618975163	0.39152935
DHS_39	DHS	Cameroon	CM	CMR	AFRO	AFRO-W	2011	Observed	0.312871356	0.340830802	0.28491191	0.577997113	0.604955533	0.551038693	49	2010	26587310734	2011	4.140591847	2011	1256.710574	2011	1200	2011	64.20242849	2011	34.6565088	2011	5.329337076	2011	71.29050446	2010	84.7	2011	69.0603714	2011	47.901	2011	82	2011	0.438	2009	Cameroon 2011	0.440573922	0.567881857	0.318451188	0.564213901	0.67809044	0.44651094
DHS_40	DHS	Cameroon	CM	CMR	AFRO	AFRO-W	1991	Observed	0.21922986	0.26241656	0.176043159	0.55137937	0.598910413	0.503848326	29	1990	12434368416	1991	-3.808599372	1991	1000.32416	1991	870	1991	25.15316305	1995	23.31552278	1995	3.861243346	1995	68.4091568	2000	78.8	1991	54.3407402	1991	59.765	1991	42	1991	1.6	2004	Cameroon 1991	0.21691106	0.383865714	0.067130262	0.436809146	0.609114939	0.272818354
DHS_42	DHS	Central African Republic	CF	CAF	AFRO	AFRO-W	1995	Observed	0.282800576	0.321391779	0.244209374	0.345638794	0.385403741	0.305873847	3	1990	1115389674	1995	7.200002317	1995	340.5047399	1995	350	1995	13.23287994	1995	42.36868268	1995	3.886254254	1995	50.6451683	2000	66.9	1995	22.53688049	1992	62.769	1995	53	1995	0.41	2004	Central African Republic 1995	0.204608085	0.333874885	0.085752376	0.367758135	0.486155026	0.242638888
DHS_45	DHS	Chad	TD	TCD	AFRO	AFRO-W	2004	Observed	0.058749242	0.086282583	0.031215901	0.625005308	0.664867442	0.585143173	2.3	2000	4414929220	2004	33.62937185	2004	456.7944394	2004	340	2004	25.51673907	2004	41.16249444	2004	5.586044251	2004	28.38143349	2004	38.9	2004	33.6473999	2004	78.232	2004	21	2004	0.28	2004	Chad 2004	0.144955908	0.292996377	0.008061602	0.463562106	0.692499591	0.246846998
DHS_46	DHS	Chad	TD	TCD	AFRO	AFRO-W	1997	Observed	0.044152653	0.058383899	0.029921407	0.161048228	0.184883857	0.137212598	2.3	2000	1544689503	1997	5.653392328	1997	206.9700769	1997	210	1997	11.47328269	1997	35.17765795	1997	5.54344972	1997	25.65421486	2000	23.4	1997	15.54076958	1997	78.462	1997	24	1997	0.28	2004	Chad 1997	0.054309964	0.182121247	0	0.228710263	0.384374256	0.063149285
DHS_48	DHS	Colombia	CO	COL	PAHO	PAHO	2000	Observed	0.340273815	0.365328824	0.315218806	0.551899514	0.578086018	0.525713009	93.24585	2000	99886577576	2000	4.419993	2000	2503.549492	2000	2340	2000	147.8582911	2000	79.29839113	2000	5.906585592	2000	91.20716095	1996	90.8	2000	94.85739899	2000	27.925	2000	79	2000	0.55	2002	Colombia 2000	0.415254223	0.551552176	0.275595841	0.612292246	0.698483719	0.510778547
DHS_49	DHS	Colombia	CO	COL	PAHO	PAHO	2005	Observed	0.513289775	0.527090549	0.499489	0.622203777	0.635729507	0.608678047	93.24585	2000	1.47E+11	2005	4.706555934	2005	3392.924413	2005	2930	2005	197.3890762	2005	74.2114583	2005	5.815836898	2005	92.84866333	2005	93.5	2005	103.5888824	2005	26.419	2005	93	2005	0.55	2002	Colombia 2005	0.483927733	0.604875795	0.365219473	0.666866615	0.747031428	0.582894883
DHS_5	DHS	Azerbaijan	AZ	AZE	EURO	EURO	2006	Observed	0.186527458	0.221934857	0.151120059	0.42365	0.473692928	0.373607071	100	2010	20982270733	2006	34.49999951	2006	2472.997476	2006	1890	2006	149.6812913	2006	14.01061754	2006	6.168067587	2006	99.60190582	2007	76.6	2006	91.6054306	2006	47.411	2006	78	2006	8.41	2006	Azerbaijan 2006	0.38797296	0.662865079	0.129508152	0.593124327	0.872053166	0.325544671
DHS_50	DHS	Colombia	CO	COL	PAHO	PAHO	1990	Observed	0.246277805	0.273270541	0.219285068	0.637802989	0.668724784	0.606881193	90.40566	1990	40274204595	1990	6.042038478	1990	1209.183533	1990	1250	1990	170.8946677	1995	55.06367274	1995	6.756850075	1995	81.37555695	1993	82	1990	73.55793762	1990	31.724	1990	88	1990	0.55	2002	Colombia 1990	0.33656505	0.498641821	0.198078849	0.570900377	0.76820822	0.438033433
DHS_51	DHS	Colombia	CO	COL	PAHO	PAHO	2010	Observed	0.568793549	0.580977671	0.556609427	0.603263865	0.615319108	0.591208622	96.79	2010	2.87E+11	2010	3.971800705	2010	6179.770329	2010	5480	2010	417.5994997	2010	73.63129734	2010	6.757524719	2010	93.37232971	2010	97	2010	113.3939438	2010	24.964	2010	88	2010	0.616	2010	Colombia 2010	0.544305492	0.660875636	0.433851241	0.708187753	0.798066764	0.619402614
DHS_52	DHS	Colombia	CO	COL	PAHO	PAHO	1995	Observed	0.171416264	0.191173442	0.151659086	0.408112233	0.433469811	0.382754655	93.24585	2000	92507277798	1995	5.202437593	1995	2529.325296	1995	2190	1995	170.8946677	1995	55.06367274	1995	6.756850075	1995	91.20716095	1996	82.6	1995	86.39491272	1995	29.484	1995	85	1995	0.55	2002	Colombia 1995	0.351471486	0.454373926	0.258069073	0.571223738	0.666943975	0.462529649
DHS_53	DHS	Comoros	KM	COM	AFRO	AFRO-E	2012	Observed	0.472811386	0.518856159	0.426766613	0.543799447	0.589936881	0.497662012	48.34415	2010	550476499.2	2012	2.999999972	2012	767.2114252	2012	820	2012	54.28468981	2012	38.79019532	2012	6.536249063	2012	75.93975067	2012	92.1	2012	73.82196045	2013	71.971	2012	86	2012	0.744	2004	Comoros 2012	0.468056426	0.574067285	0.370321978	0.62200981	0.70716057	0.523256475
DHS_54	DHS	Comoros	KM	COM	AFRO	AFRO-E	1996	Observed	0.226640159	0.272346874	0.180933444	0.407554672	0.464207579	0.350901765	44.8	2000	230495756.5	1996	-1.291668436	1996	482.6651071	1996	470	1996	21.31068466	1996	61.46817167	1996	4.415211365	1996	68.48923492	2000	84.5	1996	46.34452057	1994	71.743	1996	60	1996	0.744	2004	Comoros 1996	0.28208739	0.39680262	0.168648165	0.455010627	0.56199181	0.344428114
DHS_55	DHS	Congo	CG	COG	AFRO	AFRO-W	2005	Observed	0.410652401	0.453965208	0.367339593	0.656069038	0.695419276	0.616718801	20.9	2000	6087002682	2005	7.755758978	2005	1718.100815	2005	970	2005	41.60756218	2005	59.23928051	2005	2.421718318	2005	79.31117249	2011	85.8	2005	71.87336731	2005	39.012	2005	62	2005	0.96	2004	Congo 2005	0.378280079	0.507252282	0.258769495	0.558513682	0.679540636	0.436004674
DHS_56	DHS	Congo	CG	COG	AFRO	AFRO-W	2012	Observed	0.407159351	0.436098606	0.378220097	0.667281997	0.69567356	0.638890433	37.1	2010	13677929162	2012	3.799995854	2012	3153.739525	2012	2480	2012	125.3739965	2012	79.22260553	2012	3.975407463	2012	79.31117249	2011	92.6	2012	72.98274231	2012	35.9	2012	79	2012	0.824	2010	Congo 2012	0.512066748	0.657298911	0.372265389	0.589084831	0.707551333	0.472801113
DHS_58	DHS	C�te d'Ivoire	CI	CIV	AFRO	AFRO-C	1999	Observed	0.151371269	0.194869442	0.107873095	0.342080808	0.389326777	0.29483484	51.4	2000	12556457527	1999	1.586447579	1999	794.5994473	1999	740	1999	51.3773142	1999	27.43498397	1999	6.465812979	1999	48.7407608	2000	84.3	1999	44.10686111	1999	57.114	1999	58	1999	0.6	2004	C�te d'Ivoire 1999	0.274842555	0.361074716	0.171454776	0.463528519	0.549916759	0.361106751
DHS_59	DHS	C�te d'Ivoire	CI	CIV	AFRO	AFRO-C	2012	Observed	0.496041328	0.530226679	0.461855977	0.660690223	0.693556817	0.627823629	58.9	2010	27098590232	2012	10.67408538	2012	1365.873574	2012	1340	2012	80.46291624	2012	30.40411701	2012	6.468152488	2012	40.98163223	2012	90.6	2012	61.19567108	2012	47.959	2012	82	2012	0.483	2010	C�te d'Ivoire 2012	0.458692674	0.558765132	0.368139811	0.610842761	0.693137454	0.526516914
DHS_6	DHS	Bangladesh	BD	BGD	SEARO	SEARO	2000	Observed	0.047854988	0.059699088	0.036010889	0.522428873	0.549509011	0.495348735	32	2000	47124925462	2000	5.944506768	2000	355.9734341	2000	380	2000	9.05065324	2000	40.68665585	2000	2.635074688	2000	47.48550034	2001	33.3	2000	63.81217957	2005	76.41	2000	82	2000	0.28	2005	Bangladesh 2000	0.188391686	0.29304445	0.086657477	0.532700532	0.646753223	0.41623351
DHS_60	DHS	C�te d'Ivoire	CI	CIV	AFRO	AFRO-C	1994	Observed	0.311502829	0.348710789	0.27429487	0.527932774	0.564897831	0.490967717	36.5	1990	8313557515	1994	0.811206686	1994	602.4813869	1994	680	1994	49.47188333	1995	25.7403387	1995	6.394124414	1995	36.35024261	1998	83.2	1994	42.96807098	1994	59.165	1994	50	1994	0.6	2004	C�te d'Ivoire 1994	0.240676727	0.34152141	0.146465934	0.451787703	0.544809565	0.353234659
DHS_62	DHS	Democratic Republic of the Congo	CD	COD	AFRO	AFRO-W	2007	Observed	0.32155925	0.350798051	0.292320449	0.615369303	0.645423741	0.585314864	15.2	2010	16364027647	2007	6.258047314	2007	286.1447199	2007	260	2007	10.33193631	2007	33.49548596	2007	3.610738062	2007	61.20554352	2007	85.3	2007	54.79742813	2007	61.552	2007	70	2007	0.529	2004	Democratic Republic of the Congo 2007	0.373479558	0.490124047	0.258856794	0.524059496	0.63317434	0.417284893
DHS_63	DHS	Democratic Republic of the Congo	CD	COD	AFRO	AFRO-W	2014	Observed	0.50985554	0.533241363	0.486469716	0.587099621	0.609502651	0.564696591	15.2	2010	32690896873	2013	8.481956636	2013	484.2114713	2013	430	2013	15.91195894	2013	53.12853128	2013	3.507367002	2013	61.20554352	2007	88.4	2014	72.81775665	2012	58.539	2013	80	2014	0.529	2004	Democratic Republic of the Congo 2014	0.498238347	0.637100668	0.366983894	0.603531852	0.72982705	0.4842748
DHS_66	DHS	Dominican Rep.	DR	DOM	PAHO	PAHO	1999	Observed	0.428538091	0.519137813	0.337938369	0.820429953	0.895129598	0.745730309	92.3	2000	21709041189	1999	6.715354088	1999	2545.654799	1999	2450	1999	149.0401835	1999	33.76680734	1999	5.92822651	1999	86.99646759	2002	97.8	2000	71.88970947	1999	39.074	1999	83	1999	1.838	2000	Dominican Rep. 1999	0.377334905	0.486418167	0.259746536	0.585604818	0.683249807	0.475526811
DHS_67	DHS	Dominican Rep.	DR	DOM	PAHO	PAHO	2002	Observed	0.469060873	0.489691955	0.44842979	0.73771769	0.755554199	0.719881182	92.3	2000	26570402719	2002	5.788207312	2002	2973.657145	2002	2780	2002	175.747893	2002	31.86764303	2002	6.303379698	2002	86.99646759	2002	98.5	2002	89.57315063	2002	36.639	2002	82	2002	1.838	2000	Dominican Rep. 2002	0.407961816	0.518617683	0.284303893	0.64004587	0.725517312	0.550144011
DHS_68	DHS	Dominican Rep.	DR	DOM	PAHO	PAHO	2007	Observed	0.443211435	0.464593166	0.421829704	0.693415248	0.713195501	0.673634995	98.15	2010	44078280922	2007	8.474624778	2007	4584.317437	2007	4210	2007	187.5245562	2007	39.79321712	2007	4.402766934	2007	88.24446106	2007	98.9	2007	90.13726807	2007	29.984	2007	85	2007	1.33	2011	Dominican Rep. 2007	0.467796279	0.570827351	0.36792948	0.665008644	0.749155385	0.573314802
DHS_69	DHS	Dominican Rep.	DR	DOM	PAHO	PAHO	2007	Observed	0.571221031	0.651138782	0.49130328	0.677909568	0.755948226	0.59987091	98.15	2010	44078280922	2007	8.474624778	2007	4584.317437	2007	4210	2007	187.5245562	2007	39.79321712	2007	4.402766934	2007	88.24446106	2007	98.9	2007	90.13726807	2007	29.984	2007	85	2007	1.33	2011	Dominican Rep. 2007	0.467796279	0.570827351	0.36792948	0.665008644	0.749155385	0.573314802
DHS_7	DHS	Bangladesh	BD	BGD	SEARO	SEARO	2004	Observed	0.033919222	0.046896498	0.020941946	0.631622784	0.656784527	0.60646104	32	2000	56560744012	2004	6.270502901	2004	400.4724749	2004	430	2004	11.92708522	2004	39.84223504	2004	3.010765735	2004	47.48550034	2001	48.7	2004	63.81217957	2005	73.886	2004	99	2004	0.28	2005	Bangladesh 2004	0.284789871	0.399996939	0.172756702	0.600298412	0.71526384	0.489363306
DHS_70	DHS	Dominican Rep.	DR	DOM	PAHO	PAHO	1991	Observed	0.180469944	0.207995154	0.152944734	0.536978339	0.573031076	0.500925601	78.2	1990	9724379020	1991	0.944138891	1991	1315.458239	1991	1020	1991	107.4952657	1995	20.90729783	1995	5.525896033	1995	73.06456757	1981	96.9	1991	61.98910141	1994	44.503	1991	71	1991	1.838	2000	Dominican Rep. 1991	0.317153121	0.470085932	0.174574068	0.546304826	0.71134094	0.403631976
DHS_71	DHS	Dominican Rep.	DR	DOM	PAHO	PAHO	2013	Observed	0.698004574	0.727724028	0.668285121	0.718515039	0.747553867	0.689476212	98.15	2010	61163676805	2013	4.584480634	2013	5878.996721	2013	5770	2013	314.5126078	2013	52.16409237	2013	5.398474342	2013	90.85814667	2013	99.3	2013	90.36154175	2013	22.918	2013	83	2013	1.33	2011	Dominican Rep. 2013	0.540877094	0.656600399	0.43252137	0.668295801	0.757276333	0.574576741
DHS_72	DHS	Dominican Rep.	DR	DOM	PAHO	PAHO	2013	Observed	0.662266418	0.726885703	0.597647133	0.735242128	0.791467165	0.679017092	98.15	2010	61163676805	2013	4.584480634	2013	5878.996721	2013	5770	2013	314.5126078	2013	52.16409237	2013	5.398474342	2013	90.85814667	2013	99.3	2013	90.36154175	2013	22.918	2013	83	2013	1.33	2011	Dominican Rep. 2013	0.540877094	0.656600399	0.43252137	0.668295801	0.757276333	0.574576741
DHS_73	DHS	Dominican Rep.	DR	DOM	PAHO	PAHO	1996	Observed	0.202433345	0.229040201	0.175826489	0.41850819	0.452297061	0.384719319	92.3	2000	18131813001	1996	7.13136736	1996	2233.375213	1996	2120	1996	111.6159263	1996	23.20141003	1996	5.337990782	1996	86.99646759	2002	98.3	1996	61.98910141	1994	41.563	1996	72	1996	1.838	2000	Dominican Rep. 1996	0.334823717	0.450859429	0.219540225	0.555305246	0.664906996	0.427670244
DHS_74	DHS	Ethiopia	ET	ETH	AFRO	AFRO-E	2005	Observed	0.140719158	0.163942725	0.117495592	0.191080087	0.219161844	0.162998329	23	2010	12401139454	2005	11.81876594	2005	162.8146097	2005	160	2005	6.829279232	2005	61.41155677	2005	4.280288644	2005	29.8203373	2005	27.6	2005	43.42586136	2005	84.3	2005	44	2005	0.22	2003	Ethiopia 2005	0.164279081	0.322040076	0.012194085	0.388916882	0.543174528	0.239718211
DHS_75	DHS	Ethiopia	ET	ETH	AFRO	AFRO-E	2011	Observed	0.248228675	0.276252272	0.220205078	0.261934277	0.290742726	0.233125828	23	2010	31952763089	2011	11.17829624	2011	357.4411931	2011	390	2011	17.51867566	2011	62.81115173	2011	5.233857411	2011	38.99598312	2007	42.5	2011	47.40307999	2006	82.265	2011	65	2011	0.236	2010	Ethiopia 2011	0.299296214	0.456445748	0.160602877	0.45742906	0.589694723	0.32044903
DHS_76	DHS	Gabon	GA	GAB	AFRO	AFRO-W	2000	Observed	0.229963509	0.257167869	0.20275915	0.398162106	0.434309738	0.362014473	73.6	2000	5067865503	2000	-1.882966396	2000	4135.25406	2000	3100	2000	118.0094238	2000	40.46815463	2000	2.853740593	2000	83.8006897	2004	94.4	2000	74.42414856	2002	19.918	2000	45	2000	5.017	2004	Gabon 2000	0.321451541	0.474929583	0.185332645	0.517226156	0.66886994	0.348251875
DHS_77	DHS	Gabon	GA	GAB	AFRO	AFRO-W	2012	Observed	0.580892133	0.617062832	0.544721434	0.70267542	0.737109132	0.668241709	81.6	2010	17843815459	2012	5.6	2012	10929.87964	2012	10020	2012	399.3581834	2012	52.75305529	2012	3.653820505	2012	82.28379822	2012	94.7	2012	72.37896729	2003	13.633	2012	82	2012	5.017	2004	Gabon 2012	0.497080365	0.624674486	0.376438489	0.600826285	0.718956043	0.486015518
DHS_78	DHS	Ghana	GH	GHA	AFRO	AFRO-C	1998	Observed	0.094902094	0.116493086	0.073311102	0.189779209	0.218837452	0.160720966	45	2000	7482072380	1998	4.700390779	1998	416.3917395	1998	400	1998	20.55660879	1998	54.85135087	1998	3.231932098	1998	57.89747238	2000	87.5	1998	68.71337891	1999	57.582	1998	76	1998	0.92	2004	Ghana 1998	0.343492525	0.449775574	0.228899965	0.529544976	0.631571428	0.405334919
DHS_79	DHS	Ghana	GH	GHA	AFRO	AFRO-C	2003	Observed	0.398619299	0.437138476	0.360100122	0.729623639	0.764686458	0.69456082	45	2000	7632720680	2003	5.199999984	2003	375.9648672	2003	320	2003	18.48628416	2003	50.59481589	2003	3.123970275	2003	57.89747238	2000	91.9	2003	70.11717224	2003	54.049	2003	80	2003	0.92	2004	Ghana 2003	0.392250943	0.481102791	0.284738221	0.572234771	0.661727362	0.476649559
DHS_8	DHS	Bangladesh	BD	BGD	SEARO	SEARO	2007	Observed	0.083688234	0.10125288	0.066123587	0.720432299	0.745813954	0.695050643	55.2	2010	79611888213	2007	7.058591814	2007	543.5851601	2007	560	2007	15.2556323	2007	35.28782196	2007	3.257022724	2007	58.78771973	2012	51.7	2007	57.47669983	2008	71.763	2007	94	2007	0.272	2007	Bangladesh 2007	0.307651977	0.418246308	0.201627591	0.604944372	0.722520071	0.489893873
DHS_80	DHS	Ghana	GH	GHA	AFRO	AFRO-C	2008	Observed	0.404739098	0.446664043	0.362814153	0.70144839	0.737842801	0.665053979	60.5	2010	28528014621	2008	8.430637957	2008	1234.437172	2008	1170	2008	59.88091535	2008	66.44382405	2008	4.850803176	2008	71.49707794	2010	90.1	2008	83.66268921	2008	50.649	2008	93	2008	0.975	2008	Ghana 2008	0.477187074	0.584545827	0.365750779	0.636096413	0.72696728	0.537177334
DHS_81	DHS	Ghana	GH	GHA	AFRO	AFRO-C	1993	Observed	0.395759717	0.437065675	0.35445376	0.687279152	0.723576548	0.650981756	30.6	1990	5968905679	1993	4.850000564	1993	375.2314228	1993	420	1993	19.06971112	1995	52.58905842	1995	3.08595754	1995	57.89747238	2000	85.7	1993	67.69367218	1992	61.356	1993	66	1993	0.92	2004	Ghana 1993	0.307551259	0.42476865	0.190447877	0.528343726	0.628463113	0.421097141
DHS_84	DHS	Guatemala	GU	GTM	PAHO	PAHO	1999	Observed	0.155250931	0.182471534	0.128030328	0.360430104	0.39474311	0.326117098	78.67	2000	18317089473	1999	3.847062231	1999	1674.029895	1999	1710	1999	82.40783725	1999	49.93242837	1999	4.922573105	1999	69.10173035	2002	59.6	1999	53.05791092	1999	55.278	1999	77	1999	4.05	1999	Guatemala 1999	0.267993376	0.370960546	0.152084207	0.426814072	0.535322668	0.318306972
DHS_85	DHS	Guinea	GN	GIN	AFRO	AFRO-C	1999	Observed	0.172815543	0.198291255	0.14733983	0.266377698	0.294524924	0.238230473	16.4	2000	3461282190	1999	3.812004033	1999	402.4320435	1999	420	1999	13.74744544	1999	30.27082795	1999	3.416090888	1999	20.55374908	1996	70.7	1999	28.20235062	1999	69.31	1999	43	1999	0.51	2004	Guinea 1999	0.21000819	0.298751932	0.11180721	0.387459018	0.485383336	0.274689919
DHS_86	DHS	Guinea	GN	GIN	AFRO	AFRO-C	2012	Observed	0.404123414	0.439511928	0.368734901	0.531147222	0.568466064	0.49382838	20.2	2010	5651088170	2012	3.944111989	2012	493.4899526	2012	440	2012	22.35862636	2012	39.2326595	2012	4.507574301	2012	25.30774498	2010	85.2	2012	61.47962189	2012	64.252	2012	63	2012	0.043	2010	Guinea 2012	0.426484043	0.520056812	0.33880485	0.55513737	0.639682573	0.466915133
DHS_88	DHS	Guyana	GY	GUY	PAHO	PAHO	2009	Observed	0.498864216	0.547340941	0.45038749	0.659411903	0.704179955	0.614643851	77.6	2010	2025565089	2009	3.31862417	2009	2593.37062	2009	2540	2009	188.6251074	2009	72.23724192	2009	7.27335715	2009	84.99401093	2009	92.1	2009	98.6146698	2009	71.779	2009	98	2009	0.531	2010	Guyana 2009	0.523270503	0.633651449	0.425758718	0.661986976	0.744749112	0.581665412
DHS_9	DHS	Bangladesh	BD	BGD	SEARO	SEARO	2011	Observed	0.673019067	0.694577135	0.651460999	0.709694132	0.73047804	0.688910225	55.2	2010	1.29E+11	2011	6.464384945	2011	841.5274955	2011	870	2011	25.49747146	2011	32.98739035	2011	3.627655032	2011	58.78771973	2012	54.6	2011	74.55892944	2011	68.775	2011	95	2011	0.218	2011	Bangladesh 2011	0.367950177	0.488605068	0.25954053	0.659121474	0.768924866	0.546095507
DHS_90	DHS	Haiti	HT	HTI	PAHO	PAHO	2000	Observed	0.14730014	0.170374789	0.124225491	0.51733356	0.546188131	0.488478989	31.4	2000	3664503846	2000	0.875239923	2000	427.186277	2000	370	2004	25.88006929	2000	27.72340426	2000	6.058262439	2000	58.74390411	2003	78.8	2000	48.05749893	1997	64.4	2000	49	2000	0.107	1998	Haiti 2000	0.264912169	0.386241558	0.13509968	0.453660422	0.577371328	0.321223681
DHS_91	DHS	Haiti	HT	HTI	PAHO	PAHO	2006	Observed	0.140654862	0.16567817	0.115631554	0.440143441	0.476778714	0.403508167	33.9	2010	4879738636	2006	2.252992255	2006	519.7491433	2006	480	2006	29.6245651	2006	23.78325474	2006	5.699781421	2006	48.68502045	2006	84.5	2006	48.05749893	1997	54.244	2006	61	2006	0.107	1998	Haiti 2006	0.344554179	0.474305854	0.208029554	0.502463525	0.635024755	0.372236496
DHS_92	DHS	Haiti	HT	HTI	PAHO	PAHO	2012	Observed	0.354011873	0.382889527	0.325134218	0.477907139	0.507734484	0.448079794	33.9	2010	7890216508	2012	2.885096051	2012	775.5446241	2012	760	2012	73.45795377	2012	9.23932126	2012	9.556424826	2012	48.68502045	2006	90.3	2012	48.05749893	1997	45.159	2012	68	2012	0.107	1998	Haiti 2012	0.419602976	0.58451859	0.248595637	0.551324788	0.702907401	0.411968704
DHS_93	DHS	Haiti	HT	HTI	PAHO	PAHO	1995	Observed	0.08233049	0.110375433	0.054285546	0.38193548	0.428071889	0.335799071	31.4	2000	2695499730	1995	2.696522905	1999	343.8908972	1995	370	2004	22.71312379	1995	40.89219331	1995	6.604630607	1995	58.74390411	2003	67.7	1995	48.05749893	1997	67.41	1995	42	1995	0.107	1998	Haiti 1995	0.215365124	0.322784881	0.105004516	0.423683226	0.540265923	0.29759971
DHS_94	DHS	Honduras	HN	HND	PAHO	PAHO	2006	Observed	0.392018895	0.415606499	0.368431292	0.555217591	0.578752765	0.531682418	80.98	2010	10841723354	2006	6.56699986	2006	1540.580359	2006	1460	2006	118.4055989	2006	45.71232764	2006	7.632449208	2006	83.58899689	2007	91.7	2006	88.77674103	2006	50.842	2006	95	2006	1.082	2005	Honduras 2006	0.456065346	0.557980016	0.358890411	0.647327642	0.731945227	0.566555368
DHS_95	DHS	Honduras	HN	HND	PAHO	PAHO	2012	Observed	0.616033627	0.637357013	0.594710241	0.639520695	0.660470318	0.618571071	80.98	2010	18564264545	2012	3.863139114	2012	2339.292439	2012	2140	2012	221.0926396	2012	44.38916314	2012	9.451285235	2012	85.35555267	2012	96.6	2012	100.0934525	2012	47.07	2012	88	2012	1.082	2005	Honduras 2012	0.528936089	0.637034075	0.426975172	0.692797699	0.785285143	0.607869233
DHS_96	DHS	India	IA	IND	SEARO	SEARO	1999	Observed	0.0573883	0.090572206	0.024204393	0.555339122	0.618112071	0.492566172	62.3	2000	4.67E+11	1999	8.845755561	1999	455.4735407	1999	450	1999	18.68343736	1999	28.95446343	1999	4.075595669	1999	61.01455688	2001	65.1	1999	70.04753876	1999	72.547	1999	59	1999	1.27	2004	India 1999	0.231016002	0.35273286	0.107022089	0.635287632	0.732963962	0.522417963
DHS_97	DHS	India	IA	IND	SEARO	SEARO	2006	Observed	0.111682566	0.121470025	0.101895107	0.781381997	0.792214454	0.770549539	75	2010	9.49E+11	2006	9.263964759	2006	830.1632213	2006	820	2006	33.87225542	2006	24.56742345	2006	4.085377834	2006	62.75447464	2006	74.2	2006	98.31643677	2008	70.431	2006	65	2006	1.3	2005	India 2006	0.33517499	0.465231277	0.19892956	0.75624898	0.864576138	0.650661665
DHS_98	DHS	India	IA	IND	SEARO	SEARO	1993	Observed	0.186581023	0.197031795	0.176130252	0.746392402	0.757025057	0.735759746	50.9	1990	2.84E+11	1993	4.750776219	1993	308.5347869	1993	330	1993	16.08837397	1995	27.0049623	1995	4.064824278	1995	48.22207642	1991	61.9	1993	73.92015839	1995	73.809	1993	61	1993	1.27	2004	India 1993	0.205683936	0.335039731	0.090515189	0.622447431	0.731451051	0.518228189
DHS_99	DHS	Indonesia	ID	IDN	SEARO	SEARO	2003	Observed	0.261545191	0.279669051	0.243421331	0.915808802	0.92674602	0.904871585	87.6	2000	2.35E+11	2003	4.780369122	2003	1076.219005	2003	910	2003	27.26842071	2003	40.07149395	2003	2.533724293	2003	90.38478851	2004	91.5	2003	97.40882111	2003	55.647	2003	71	2003	0.82	2003	Indonesia 2003	0.375935314	0.53350001	0.227625837	0.765404717	0.875147367	0.653757255
MICS3_109	MICS3	Lao PDR	LA	LAO	WPRO	WPRO	2006	Observed	0.304711335	0.382405636	0.227017033	0.471225089	0.557459389	0.384990789	66	2010	3452895836	2006	8.619266209	2006	585.6405752	2006	510	2006	25.00811504	2006	27.64409079	2006	4.270232034	2006	72.70226288	2005	35.1	2006	71.72411346	2006	71.463	2006	57	2006	0.966	2005	Lao PDR 2006	0.224924864	0.389806132	0.055925793	0.493481513	0.652748675	0.33272499
MICS3_12	MICS3	Bangladesh	BD	BGD	SEARO	SEARO	2006	Observed	0.12888209	0.149140795	0.108623385	0.496203793	0.524793002	0.467614584	55.2	2010	71819088743	2006	6.629347416	2006	495.7529663	2006	510	2006	13.50581614	2006	37.15132862	2006	3.244254235	2006	47.48550034	2001	47.7	2006	63.81217957	2005	72.483	2006	94	2006	0.272	2007	Bangladesh 2006	0.292166734	0.401687912	0.190949833	0.604495972	0.716723625	0.494176916
MICS3_126	MICS3	Malawi	MW	MWI	AFRO	AFRO-E	2006	Observed	0.425863131	0.454840895	0.396885367	0.520186933	0.548944051	0.491429816	8.7	2010	3116789658	2006	2.062005106	2006	234.2123961	2006	220	2006	21.06235784	2006	68.88707891	2006	7.01067008	2006	61.3097229	2010	91.9	2006	57.6034317	2006	84.856	2006	99	2006	0.283	2008	Malawi 2006	0.439634838	0.542535829	0.33036655	0.571778356	0.657872385	0.482836395
MICS3_131	MICS3	Mauritania	MR	MRT	AFRO	AFRO-C	2007	Observed	0.355866491	0.403227693	0.30850529	0.44466108	0.494206723	0.395115437	18.2	2010	2837533270	2007	1.02298478	2007	852.1026253	2007	790	2007	35.48566577	2007	46.42801614	2007	3.520318152	2007	45.50378418	2007	75.4	2007	54.96083069	2007	45.408	2007	75	2007	0.672	2009	Mauritania 2007	0.365680672	0.438805714	0.282908166	0.48939564	0.572476339	0.407308521
MICS3_135	MICS3	Mozambique	MZ	MOZ	AFRO	AFRO-E	2008	Observed	0.65128536	0.698323062	0.604247657	0.7111353	0.755973129	0.666297471	15	2010	11026247458	2008	5.775938257	2008	484.4035298	2008	410	2008	23.86833619	2008	53.01975324	2008	5.492906805	2008	50.58381271	2009	92.3	2008	58.69615173	2008	69.452	2008	75	2008	0.341	2008	Mozambique 2008	0.414964362	0.510315626	0.326125438	0.58369372	0.66597837	0.493648397
MICS3_14	MICS3	Belize	BZ	BLZ	PAHO	PAHO	2006	Observed	0.490091277	0.649913987	0.330268568	0.764661566	0.906134028	0.623189103	88.22938	2010	1217442150	2006	4.58160037	2006	4363.82655	2006	3940	2006	192.0232565	2006	60.66009113	2006	4.400312803	2006	70.29842377	1991	94	2006	104.8338776	2006	53.959	2006	98	2006	1.959	2009	Belize 2006	0.490254468	0.594776668	0.389963303	0.669176951	0.755439342	0.581660557
MICS3_155	MICS3	Nigeria	NG	NGA	AFRO	AFRO-C	2007	Observed	0.269731978	0.325463658	0.214000298	0.467911754	0.530073167	0.40575034	48	2010	1.66E+11	2007	6.828398348	2007	1130.879787	2007	970	2007	81.34835527	2007	32.92245139	2007	4.473326699	2007	51.07765961	2008	57.7	2008	80.47471619	2007	59.181	2007	42	2007	1.605	2008	Nigeria 2007	0.276074238	0.414988747	0.165290943	0.520077243	0.625341866	0.399559964
MICS3_190	MICS3	Sierra Leone	SL	SLE	AFRO	AFRO-C	2005	Observed	0.412945019	0.464902658	0.360987381	0.502272764	0.555972874	0.448572654	8.555846	2000	1627853086	2005	4.332484395	2005	317.9465763	2005	310	2005	37.97640623	2005	22.03694593	2005	11.9442624	2005	34.82678986	2004	81.1	2005	76.62188721	2011	63.16	2005	65	2005	0.49	2004	Sierra Leone 2005	0.338595817	0.438479752	0.226543459	0.590100956	0.712960067	0.480375849
MICS3_192	MICS3	Somalia	SO	SOM	EMRO	EMRO	2006	Observed	0.070433032	0.098213702	0.042652362	0.293072411	0.339563861	0.246580961	29.14539	2010	917044254	1990	-1.484075684	1990	145.0648693	1990	150	1990	NA	NA	NA	NA	NA	NA	NA	NA	26.1	2006	NA	NA	64.439	2006	26	2006	0.114	2006	Somalia 2006	NA	NA	NA	NA	NA	NA
MICS3_196	MICS3	Suriname	SR	SUR	PAHO	PAHO	2006	Observed	0.469135514	0.627462717	0.310808311	0.735556511	0.88152347	0.589589553	100	2010	2626093294	2006	3.84213742	2006	5198.270131	2006	4040	2006	323.2175121	2006	51.11273892	2006	6.217223351	2006	94.62094116	2008	89.9	2006	91.69819641	2006	33.385	2006	84	2006	5.877	2004	Suriname 2006	0.443032683	0.541275138	0.34825184	0.628796693	0.704304417	0.548899828
MICS3_200	MICS3	Tajikistan	TJ	TJK	EURO	EURO	2005	Observed	0.639104443	0.753670335	0.524538551	0.639104443	0.753670335	0.524538551	100	2010	2312319579	2005	6.7	2005	339.7644428	2005	320	2005	19.96296132	2005	19.4301022	2005	5.88684129	2005	99.45124817	2000	77.1	2005	101.0441284	2005	73.567	2005	84	2005	5.03	2006	Tajikistan 2005	0.398489829	0.673076659	0.138474231	0.490674866	0.727224802	0.26305441
MICS3_206	MICS3	Thailand	TH	THA	SEARO	SEARO	2005	Observed	0.648893458	0.706362695	0.591424221	0.846156355	0.886943633	0.805369077	96.15585	2000	1.76E+11	2005	4.604698946	2005	2689.953147	2005	2600	2005	95.45400641	2005	64.39346409	2005	3.548540546	2005	93.50647736	2005	94.3	2004	86.62773132	2001	62.48	2005	98	2005	1.524	2004	Thailand 2005	0.454369092	0.600250729	0.304010774	0.766514206	0.873678317	0.66190013
MICS3_208	MICS3	The Gambia	GM	GMB	AFRO	AFRO-C	2005	Observed	0.620377373	0.680036059	0.560718687	0.766639335	0.819778105	0.713500566	30.96424	2010	624173995.6	2005	-0.941675912	2005	434.495444	2005	410	2005	21.580729	2005	58.33864895	2005	4.96574633	2005	36.81772614	2000	97.8	2006	71.54698181	2005	47.658	2005	95	2005	1.32	2003	The Gambia 2005	0.455218898	0.561146368	0.336197302	0.581687842	0.677059268	0.482245343
MICS3_212	MICS3	Togo	TG	TGO	AFRO	AFRO-C	2006	Observed	0.185644177	0.240579588	0.130708767	0.240719074	0.302220268	0.179217879	27.9	2010	2202809211	2006	4.052412549	2006	387.4198489	2006	390	2006	24.91175197	2006	35.08932602	2006	6.384479826	2006	56.8883667	2006	84.1	2006	73.38923645	2006	64.351	2006	84	2006	0.274	2008	Togo 2006	0.392483113	0.482475869	0.297301333	0.577065408	0.651739932	0.497944458
MICS3_220	MICS3	Vanuatu	VU	VUT	WPRO	WPRO	2007	Observed	0.629878226	0.804370761	0.455385691	0.629878226	0.804370761	0.455385691	23.51425	2010	526425740.4	2007	5.175676788	2007	2392.833398	2007	2120	2007	87.82077781	2007	86.1476586	2007	3.670072505	2007	78.08097839	2004	84.3	2007	83.59477997	2007	76.313	2007	67	2007	1.696	2008	Vanuatu 2007	0.444371902	0.655285655	0.229616419	0.634813038	0.760401957	0.509009729
MICS3_224	MICS3	Viet Nam	VN	VNM	WPRO	WPRO	2006	Observed	0.54328653	0.632660807	0.453912253	0.888361762	0.944144518	0.832579006	96	2010	66371664817	2006	6.977954812	2006	796.6715738	2006	760	2006	46.16614466	2006	32.60821524	2006	5.964348297	2006	93.52045441	2009	90.8	2006	96.53827667	2006	72.112	2006	94	2006	0.663	2004	Viet Nam 2006	0.447234149	0.602314648	0.289945451	0.702187808	0.823844686	0.581787301
MICS3_33	MICS3	Burundi	BI	BDI	AFRO	AFRO-W	2005	Observed	0.33526824	0.371428503	0.299107977	0.384411753	0.422725528	0.346097978	5.3	2010	1117254387	2005	0.9	2005	143.7835295	2005	130	2005	14.52504346	2005	31.69705234	2005	10.10329961	2005	86.94786835	2008	92.4	2005	33.82239914	2005	90.625	2005	87	2005	0.191	2004	Burundi 2005	0.381009404	0.536246075	0.239795456	0.495911106	0.647404182	0.349234271
MICS3_41	MICS3	Cameroon	CM	CMR	AFRO	AFRO-W	2006	Observed	0.252466391	0.30561819	0.199314591	0.379591072	0.438769618	0.320412526	49	2010	17953066391	2006	3.224002985	2006	964.5995681	2006	960	2006	46.05361327	2006	22.53890862	2006	4.774366573	2006	70.67993927	2007	82	2006	49.4900589	2006	50.857	2006	81	2006	1.6	2004	Cameroon 2006	0.355720771	0.493059461	0.221083085	0.495450608	0.606025592	0.377811849
MICS3_43	MICS3	Central African Republic	CF	CAF	AFRO	AFRO-W	2006	Observed	0.259622589	0.303762567	0.215482611	0.332465218	0.378297644	0.286632791	9.464245	2010	1473721521	2006	7.600338264	2006	365.4970833	2006	370	2006	14.74714666	2006	48.90345905	2006	4.034819245	2006	36.75260925	2010	69.3	2006	27.07935905	2006	61.817	2006	51	2006	0.41	2004	Central African Republic 2006	0.290619888	0.410451297	0.173827414	0.420986942	0.543345474	0.305380843
MICS3_61	MICS3	C�te d'Ivoire	CI	CIV	AFRO	AFRO-C	2006	Observed	0.306416879	0.364116692	0.248717065	0.374765924	0.434718003	0.314813845	58.9	2010	17800887469	2006	1.515842364	2006	1007.839837	2006	970	2006	59.58939999	2006	22.97478225	2006	6.060197268	2006	40.98163223	2012	84.8	2006	47.77598953	2006	52.5	2006	77	2006	0.483	2008	C�te d'Ivoire 2006	0.357691476	0.447218612	0.257088384	0.507598419	0.595500139	0.420346486
MICS3_65	MICS3	Djibouti	DJ	DJI	EMRO	EMRO	2006	Observed	0.524150161	0.635431163	0.412869159	0.691924815	0.797369752	0.586479878	49.7	2010	768873684	2006	4.799864683	2006	976.2929868	2006	1030	2005	68.8198877	2006	66.69390225	2006	7.051217623	2006	NA	NA	92.3	2006	36.82714844	2006	23.193	2006	72	2006	0.568	2005	Djibouti 2006	NA	NA	NA	NA	NA	NA
MICS3_82	MICS3	Ghana	GH	GHA	AFRO	AFRO-C	2006	Observed	0.276363094	0.355088351	0.197637836	0.403922674	0.48419584	0.323649507	60.5	2010	20410331626	2006	6.399912419	2006	929.9497514	2006	610	2006	43.11888551	2006	65.65847615	2006	4.636710783	2006	71.49707794	2010	92.1	2006	71.16893768	2006	52.012	2006	84	2006	0.92	2004	Ghana 2006	0.441137171	0.539890264	0.331965953	0.596851334	0.676654831	0.512085916
MICS3_87	MICS3	Guinea-Bissau	GW	GNB	AFRO	AFRO-C	2006	Observed	0.517013719	0.592520181	0.441507256	0.568463885	0.642960224	0.493967545	57.04416	2010	591829897.5	2006	2.309750124	2006	407.4114417	2006	420	2006	23.97765804	2006	18.15587083	2006	5.885366876	2006	56.73513031	2012	77.9	2006	63.97996902	2010	58.271	2006	71	2006	0.7	2004	Guinea-Bissau 2006	0.336402825	0.435003338	0.22966104	0.52689522	0.600582073	0.448116759
MICS3_89	MICS3	Guyana	GY	GUY	PAHO	PAHO	2006	Observed	0.571665269	0.664913064	0.478417474	0.700755012	0.785509373	0.616000651	77.6	2010	1458449058	2006	-5.342878892	2006	1905.555188	2006	1200	2006	88.97419816	2006	65.2132845	2006	4.669208578	2006	84.99401093	2009	98	2005	103.5965118	2006	71.742	2006	93	2006	0.531	2010	Guyana 2006	0.49781893	0.605690466	0.393008412	0.632398462	0.742098282	0.50568727
MICS4_1	MICS4	Afghanistan	AF	AFG	EMRO	EMRO	2010	Observed	0.372857264	0.403519087	0.34219544	0.659403843	0.689982469	0.628825216	41	2010	15936784437	2010	8.433290482	2010	561.1976175	2010	510	2010	47.87693003	2010	20.86673007	2010	8.456317548	2010	31.74111748	2011	59.6	2010	28.77244949	1993	75.311	2010	66	2010	0.073	2010	Afghanistan 2010	0.354312332	0.569335465	0.146672733	0.649719695	0.846668625	0.44109255
MICS4_110	MICS4	Lao PDR	LA	LAO	WPRO	WPRO	2011	Observed	0.476737886	0.535659399	0.417816372	0.569653691	0.628173252	0.511134131	66	2010	8254088067	2011	8.038652681	2011	1265.709344	2011	1090	2011	26.72223139	2011	37.055693	2011	2.103820596	2011	72.70226288	2005	54.2	2012	90.1446991	2011	65.748	2011	78	2011	0.876	2012	Lao PDR 2011	0.378366293	0.534487298	0.210875896	0.591232192	0.741479639	0.451103918
MICS4_13	MICS4	Bangladesh	BD	BGD	SEARO	SEARO	2012	Observed	0.204152115	0.237258665	0.171045565	0.513099503	0.552234625	0.473964381	55.2	2010	1.33E+11	2012	6.521451559	2012	862.0538953	2012	950	2012	25.67120185	2012	31.94377754	2012	3.540786855	2012	58.78771973	2012	54.6	2011	74.55892944	2011	68.01	2012	95	2012	0.218	2011	Bangladesh 2012	0.377415549	0.507182655	0.265524147	0.662074654	0.772818655	0.546248926
MICS4_132	MICS4	Mauritania	MR	MRT	AFRO	AFRO-C	2011	Observed	0.401109341	0.466388956	0.335829726	0.445670904	0.510609773	0.380732034	18.2	2010	4136083638	2011	3.986374899	2011	1117.026296	2011	970	2011	39.0500106	2011	46.7257412	2011	3.327689294	2011	45.50378418	2007	84.2	2011	68.68994904	2012	42.652	2011	75	2011	0.672	2010	Mauritania 2011	0.441032587	0.525504579	0.36488441	0.564813752	0.644471014	0.476366642
MICS4_15	MICS4	Belize	BZ	BLZ	PAHO	PAHO	2011	Observed	0.590004356	0.724448804	0.455559908	0.839138277	0.944308273	0.73396828	88.22938	2010	1487005600	2011	2.103950804	2011	4701.547995	2011	4310	2011	263.5321377	2011	66.46668433	2011	5.597712861	2011	70.29842377	1991	96.2	2011	111.481987	2011	55.282	2011	95	2011	1.959	2010	Belize 2011	0.554405607	0.662633587	0.458510564	0.694134589	0.784858723	0.599967433
MICS4_156	MICS4	Nigeria	NG	NGA	AFRO	AFRO-C	2011	Observed	0.265252527	0.300555689	0.229949364	0.495394555	0.533831473	0.456957636	48	2010	4.12E+11	2011	4.887386611	2011	2507.682969	2011	1710	2011	92.83372689	2011	31.10804656	2011	3.701972243	2011	51.07765961	2008	66.2	2011	76.00015259	2010	55.638	2011	48	2011	1.605	2010	Nigeria 2011	0.345407173	0.472038823	0.239576181	0.53215873	0.62811088	0.431657704
MICS4_160	MICS4	Panama	PA	PAN	PAHO	PAHO	2013	Observed	0.624523828	0.689921839	0.559125816	0.817648968	0.874384493	0.760913444	88.22938	2010	42648100000	2013	8.352293815	2013	11036.80739	2013	10700	2013	796.076112	2013	68.36415592	2013	7.212920224	2013	94.09412384	2010	95.8	2009	95.80489349	2014	34.006	2013	80	2013	1.402	2013	Panama 2013	0.545596903	0.670899614	0.428270151	0.69379389	0.781409494	0.606163663
MICS4_191	MICS4	Sierra Leone	SL	SLE	AFRO	AFRO-C	2010	Observed	0.69323893	0.737289498	0.649188361	0.756231656	0.795895205	0.716568108	12.1	2010	2578159496	2010	5.347000278	2010	448.2215321	2010	470	2010	47.1875489	2010	22.46281134	2010	10.52772929	2010	44.46472931	2012	93	2010	76.62188721	2011	61.759	2010	86	2010	0.166	2010	Sierra Leone 2010	0.451985819	0.553306071	0.350556362	0.637884146	0.726293173	0.545831192
MICS4_194	MICS4	South Sudan	SS	SSD	AFRO	AFRO-E	2010	Observed	0.469721939	0.504615423	0.434828456	0.534453846	0.570117492	0.498790201	1.5	2010	15727809700	2010	5.492917937	2010	1582.126751	2010	1080	2010	32.01725487	2010	32.29301327	2010	1.943986223	2010	NA	NA	40.3	2010	37.36731	2011	82.145	2010	61	2011	NA	NA	South Sudan 2010	NA	NA	NA	NA	NA	NA
MICS4_195	MICS4	Sudan	SD	SDN	EMRO	EMRO	2010	Observed	0.543708008	0.57218698	0.515229035	0.627002472	0.653712414	0.60029253	29	2010	65632081240	2010	3.477218723	2010	1439.523185	2010	1210	2010	119.8713214	2010	32.14584405	2010	6.511342305	2010	73.4361	2012	74.3	2010	60.51055	2010	66.92	2010	90	2010	0.84	2010	Sudan 2010	0.457292273	0.66179111	0.255765762	0.735926528	0.924964948	0.538874252
MICS4_198	MICS4	Swaziland	SZ	SWZ	AFRO	AFRO-S	2010	Observed	0.5320245	0.592849821	0.471199179	0.62828388	0.686420614	0.570147145	35.2	2010	3891575152	2010	1.866157058	2010	3261.603046	2010	2800	2010	259.5895145	2010	67.95579532	2010	7.959258103	2010	83.09828949	2010	96.8	2010	76.67672729	2010	78.508	2010	89	2010	1.602	2009	Swaziland 2010	0.586117969	0.822744864	0.34399146	0.650010626	0.825563924	0.445185875
MICS4_20	MICS4	Bhutan	BT	BTN	SEARO	SEARO	2010	Observed	0.738368717	0.787142722	0.689594711	0.741739175	0.790232311	0.693246039	72	2010	1585396256	2010	11.73085436	2010	2211.340513	2010	1990	2010	114.3993451	2010	87.88014868	2010	5.173055481	2010	52.81468964	2005	97.3	2010	90.35709381	2010	65.207	2010	91	2010	0.2411	2010	Bhutan 2010	0.529063096	0.70871076	0.329251262	0.829749389	0.944735854	0.714091712
MICS4_213	MICS4	Togo	TG	TGO	AFRO	AFRO-C	2010	Observed	0.254691879	0.32148708	0.187896679	0.330943662	0.401602277	0.260285046	27.9	2010	3172945506	2010	3.99567877	2010	503.161824	2010	460	2010	39.75221635	2010	48.26579677	2010	7.851093289	2010	60.40994644	2011	71.6	2010	71.25469971	2010	62.467	2010	83	2010	0.274	2010	Togo 2010	0.409912127	0.503184473	0.320260055	0.553943245	0.636589192	0.463903055
MICS4_223	MICS4	Viet Nam	VN	VNM	WPRO	WPRO	2013	Observed	0.461906815	0.563829867	0.359983764	0.886496538	0.949044872	0.823948205	96	2010	1.71E+11	2013	5.421344193	2013	1910.512818	2013	1740	2013	111.1695022	2013	41.88611491	2013	5.952436242	2013	93.52045441	2009	93.7	2011	97.45285034	2013	67.691	2013	59	2013	1.236	2013	Viet Nam 2013	0.490187583	0.680277887	0.30204573	0.712996403	0.84414638	0.57665286
MICS4_225	MICS4	Viet Nam	VN	VNM	WPRO	WPRO	2010	Observed	0.473634331	0.568737605	0.378531058	0.833579187	0.896617403	0.770540971	96	2010	1.16E+11	2010	6.423238217	2010	1333.583526	2010	1270	2010	82.81257104	2010	46.54986299	2010	6.360849289	2010	93.52045441	2009	93.7	2011	103.1737671	2011	69.608	2010	93	2010	1.006	2010	Viet Nam 2010	0.512915184	0.664225102	0.354059052	0.732289937	0.849932576	0.612105654
MICS4_4	MICS4	Argentina	AR	ARG	PAHO	PAHO	2011	Observed	0.619105847	0.652923736	0.585287957	0.94279697	0.957778173	0.927815766	88.22938	2010	5.58E+11	2011	8.554912749	2011	13693.70379	2011	6290	2006	869.8775858	2011	66.26202535	2011	6.322302599	2011	97.91609192	2012	98.1	2012	109.337738	2011	8.867	2011	92	2011	0.481	2004	Argentina 2011	0.553992839	0.659503836	0.454559203	0.724661214	0.81514014	0.637316086
MICS4_44	MICS4	Central African Republic	CF	CAF	AFRO	AFRO-W	2010	Observed	0.265769021	0.304001459	0.227536584	0.304166081	0.344657663	0.263674499	9.464245	2010	1986014759	2010	6.635415455	2010	456.5634087	2010	490	2010	17.76662186	2010	52.03417401	2010	3.891381026	2010	36.75260925	2010	68.2	2010	41.24126053	2010	61.172	2010	45	2010	0.257	2009	Central African Republic 2010	0.333331228	0.459571208	0.212139185	0.452239585	0.570374544	0.331500301
MICS4_47	MICS4	Chad	TD	TCD	AFRO	AFRO-W	2010	Observed	0.241599668	0.274582248	0.208617088	0.275226054	0.309746006	0.240706101	3.5	2010	10657705536	2010	13.55010086	2010	909.2999465	2010	920	2010	30.31804702	2010	35.54467458	2010	3.334218643	2010	37.2670517	2012	53.2	2010	31.31621933	2010	78.017	2010	39	2010	0.188	2006	Chad 2010	0.262803528	0.399967615	0.130955863	0.418254191	0.550873658	0.285353389
MICS4_57	MICS4	Costa Rica	CR	CRI	PAHO	PAHO	2011	Observed	0.694179968	0.771613234	0.616746703	0.835034391	0.899269694	0.770799089	99	2010	41237296807	2011	4.510220598	2011	8704.111887	2011	7750	2011	884.57464	2011	74.64107042	2011	10.16272219	2011	97.40658569	2011	98.1	2011	98.74846649	2011	27.134	2011	85	2011	0.771	2013	Costa Rica 2011	0.545595102	0.661053192	0.435520719	0.695293542	0.797226129	0.60736721
MICS4_64	MICS4	Democratic Republic of the Congo	CD	COD	AFRO	AFRO-W	2010	Observed	0.280130262	0.32416441	0.236096113	0.527004962	0.575773936	0.478235988	15.2	2010	21561941369	2010	7.107234593	2010	346.7042747	2010	320	2010	14.80368626	2010	45.45185177	2010	4.485921137	2010	61.20554352	2007	88.8	2010	63.99845123	2010	60.063	2010	60	2010	0.529	2004	Democratic Republic of the Congo 2010	0.418115878	0.530101778	0.304935645	0.564616467	0.67793753	0.452224491
MICS4_83	MICS4	Ghana	GH	GHA	AFRO	AFRO-C	2011	Observed	0.327898295	0.394107074	0.261689515	0.537708999	0.603989257	0.471428741	60.5	2010	39564771637	2011	15.00888576	2011	1594.022815	2011	1420	2011	76.63279675	2011	74.37375189	2011	4.807509406	2011	71.49707794	2010	96.4	2011	92.89125061	2011	48.606	2011	91	2011	0.926	2010	Ghana 2011	0.536710339	0.657974792	0.419987688	0.708897949	0.836576958	0.588982308
MICS5_127	MICS5	Malawi	MW	MWI	AFRO	AFRO-E	2013	Observed	0.561053599	0.5781464	0.543960797	0.600578264	0.616995283	0.584161246	8.7	2010	3705386790	2013	4.969479816	2013	226.4551027	2013	270	2013	26.21476794	2013	49.95220502	2013	8.335024623	2013	61.3097229	2010	94.7	2010	75.29595947	2013	84.056	2013	89	2013	0.283	2010	Malawi 2013	0.500717554	0.605278561	0.403171101	0.651323167	0.743123202	0.548244059
MICS5_144	MICS5	Nepal	NP	NPL	SEARO	SEARO	2014	Observed	0.228188302	0.262281422	0.194095182	0.685911825	0.721966188	0.649857462	76.3	2010	19294348174	2013	3.781821435	2013	694.1047943	2013	730	2013	39.0262313	2013	43.28532965	2013	5.997744025	2013	57.36910248	2011	58.3	2011	101.5919189	2014	82.123	2013	92	2014	0.46	2004	Nepal 2014	0.431285848	0.572148638	0.309378802	0.734063135	0.874739492	0.597170928
MICS5_236	MICS5	Zimbabwe	ZW	ZWE	AFRO	AFRO-S	2014	Observed	0.406986663	0.432492759	0.381480566	0.456296689	0.482263841	0.430329537	36.9	2010	1.35E+10	2013	4.484095146	2013	953.3806071	2013	860	2013	NA	NA	NA	NA	NA	NA	83.5827179	2011	89.8	2011	92.01064301	2012	67.346	2013	91	2014	1.335	2011	Zimbabwe 2014	NA	NA	NA	NA	NA	NA
Missing_237	Missing	Algeria	DZ	DZA	AFRO	AFRO-W	2013	Predicted	0.557256488	0.721326976	0.404053657	0.663366537	0.818025625	0.502639155	99.3	2010	2.10E+11	2013	2.8	2013	5360.701146	2013	5330	2013	313.5202115	2013	74.16038346	2013	6.635026393	2013	72.64868164	2006	92.9	2012	100.2351837	2012	30.49	2013	95	2013	1.947	2010	Algeria 2013	0.557256488	0.721326976	0.404053657	0.663366537	0.818025625	0.502639155
Missing_238	Missing	Botswana	BW	BWA	AFRO	AFRO-S	2013	Predicted	0.619386353	0.872030125	0.373042781	0.701939679	0.884742277	0.496848507	43.1	2010	14784707345	2013	5.827030816	2013	7315.019289	2013	7770	2013	397.3182644	2013	57.07851815	2013	5.42946713	2013	86.72881317	2012	94.1	2007	94.67009735	2009	43.062	2013	95	2013	2.844	2010	Botswana 2013	0.619386353	0.872030125	0.373042781	0.701939679	0.884742277	0.496848507
Missing_239	Missing	China	CN	CHN	WPRO	WPRO	2013	Predicted	0.550972506	0.719931542	0.382966694	0.710422171	0.843241875	0.578694528	99.7	2010	9.24E+12	2013	7.67119069	2013	6807.430824	2013	6560	2013	366.8630274	2013	55.80431866	2013	5.567502275	2013	95.12447357	2010	93.7	2011	87.33789825	1997	46.832	2013	99	2013	1.85	2012	China 2013	0.550972506	0.719931542	0.382966694	0.710422171	0.843241875	0.578694528
Missing_240	Missing	Cabo Verde	CV	CPV	AFRO	AFRO-W	2013	Predicted	0.563484608	0.716109356	0.417596026	0.644264356	0.790777249	0.491054723	67	2010	1879402554	2013	0.536583943	2013	3767.115364	2013	3620	2013	164.6873127	2013	73.70835018	2013	4.35316076	2013	85.32778931	2012	97.6	2005	94.68022919	2013	35.873	2013	93	2013	0.557	2011	Cabo Verde 2013	0.563484608	0.716109356	0.417596026	0.644264356	0.790777249	0.491054723
Missing_241	Missing	Ecuador	EC	ECU	PAHO	PAHO	2013	Predicted	0.5189428	0.637794633	0.408744798	0.679763888	0.783318338	0.579696574	97.46	2010	94472679000	2013	4.641572214	2013	6002.885459	2013	5760	2013	361.170388	2012	53.29535246	2013	6.395047717	2012	93.29462433	2013	84.2	2004	110.8647766	2013	36.702	2013	87	2013	2.157	2011	Ecuador 2013	0.5189428	0.637794633	0.408744798	0.679763888	0.783318338	0.579696574
Missing_242	Missing	El Salvador	SV	SLV	PAHO	PAHO	2013	Predicted	0.558444656	0.673957283	0.450020533	0.672712027	0.766986011	0.579338486	92.03	2010	24259100000	2013	1.675888994	2013	3826.082486	2013	3720	2013	265.7710897	2013	66.69197963	2013	6.94580058	2013	85.49398804	2011	94	2010	100.6340866	2013	34.225	2013	92	2013	0.405	2010	El Salvador 2013	0.558444656	0.673957283	0.450020533	0.672712027	0.766986011	0.579338486
Missing_243	Missing	Equatorial Guinea	GQ	GNQ	AFRO	AFRO-W	2013	Predicted	0.402928649	0.656565283	0.143895548	0.486848015	0.664376065	0.263223236	29.14539	2010	15580563836	2013	-4.840126662	2013	20581.60594	2013	14320	2013	713.8579651	2013	77.76190516	2013	3.470017592	2013	94.5138092	2012	91.3	2011	54.79383087	2012	60.397	2013	3	2013	0.535	2004	Equatorial Guinea 2013	0.402928649	0.656565283	0.143895548	0.486848015	0.664376065	0.263223236
Missing_244	Missing	Eritrea	ER	ERI	AFRO	AFRO-E	2013	Predicted	0.25	0.28	0.22	0.26	0.29	0.23	32.51424	2010	3444097561	2013	1.332252085	2013	543.8219083	2013	490	2013	16.50864578	2013	45.40231866	2013	3.035673732	2013	70.49176025	2012	88.5	2010	NA	NA	78.235	2013	94	2013	0.583	2004	Eritrea 2013	NA	NA	NA	NA	NA	NA
Missing_245	Missing	French Guiana	GF	GUF	PAHO	PAHO	2013	Predicted	0.47	0.63	0.31	0.74	0.88	0.59	NA	NA	NA	NA	NA	NA	NA	NA	NA	NA	NA	NA	NA	NA	NA	NA	NA	NA	NA	NA	NA	NA	NA	NA	NA	NA	NA	NA	French Guiana 2013	NA	NA	NA	NA	NA	NA
Missing_246	Missing	Iran	IR	IRN	EMRO	EMRO	2013	Predicted	0.596311583	0.819767316	0.387809376	0.854563897	1	0.633114765	98.4	2010	3.69E+11	2013	-5.799999941	2013	4763.303309	2013	5780	2013	432.2817846	2013	40.79066974	2013	6.688835052	2013	84.2795105	2012	96.9	2011	103.9355087	2013	27.68	2013	98	2013	1.41	2010	Iran 2013	0.596311583	0.819767316	0.387809376	0.854563897	1	0.633114765
Missing_247	Missing	Korea (DPR)	KP	PRK	SEARO	SEARO	2013	Predicted	0.65	0.7	0.64	0.73	0.76	0.7	26	2010	NA	NA	NA	NA	NA	NA	NA	NA	NA	NA	NA	NA	NA	NA	99.9982605	2008	100	2009	NA	NA	39.431	2013	93	2013	4.122	2003	Korea (DPR) 2013	NA	NA	NA	NA	NA	NA
Missing_248	Missing	Korea (Rep of)	KR	KOR	WPRO	WPRO	2013	Predicted	0.55	0.72	0.38	0.71	0.84	0.58	93.34233	2010	1.30E+12	2013	2.971110156	2013	25976.95283	2013	25920	2013	1880.044545	2013	53.38273616	2013	7.172796143	2013	NA	NA	NA	NA	110.5281982	2012	17.751	2013	99	2013	5.009	2012	Korea (Rep of) 2013	NA	NA	NA	NA	NA	NA
Missing_249	Missing	Kyrgyzstan	KG	KGZ	EURO	EURO	2013	Predicted	0.588093701	0.857527105	0.334698886	0.578917289	0.819521654	0.343290904	100	2010	7226303261	2013	10.53411385	2013	1263.428083	2013	1210	2013	86.90594123	2013	59.03067466	2013	6.67164935	2013	99.24140167	2009	97	2012	97.66953278	2012	64.517	2013	97	2013	6.221	2013	Kyrgyzstan 2013	0.588093701	0.857527105	0.334698886	0.578917289	0.819521654	0.343290904
Missing_250	Missing	Malaysia	MY	MYS	WPRO	WPRO	2013	Predicted	0.565704401	0.729537125	0.392264871	0.730028008	0.859498034	0.601252343	99.3	2010	3.13E+11	2013	4.73391982	2013	10538.05789	2013	10430	2013	423.4301212	2013	54.83035846	2013	4.027421522	2013	93.11788177	2010	97.4	2011	100.5025864	2005	26.716	2013	97	2013	3.276	2010	Malaysia 2013	0.565704401	0.729537125	0.392264871	0.730028008	0.859498034	0.601252343
Missing_251	Missing	Mexico	MX	MEX	PAHO	PAHO	2013	Predicted	0.54126666	0.655707773	0.436311397	0.670801268	0.764276088	0.575502304	99.24	2010	1.26E+12	2013	1.070416628	2013	10307.28304	2013	9940	2013	664.3426076	2013	51.7352045	2013	6.237915552	2013	94.22840118	2012	97.58	2012	99.12120819	2012	21.309	2013	83	2013	1.74	2010	Mexico 2013	0.54126666	0.655707773	0.436311397	0.670801268	0.764276088	0.575502304
Missing_252	Missing	Myanmar	MM	MMR	SEARO	SEARO	2013	Predicted	0.65	0.7	0.64	0.73	0.76	0.7	48.8	2010	NA	NA	13.64190607	2004	NA	NA	NA	NA	14.40354357	2013	27.2346972	2013	1.770139112	2013	92.62518311	2012	83.1	2010	94.9661026	2010	66.993	2013	75	2013	1.003	2012	Myanmar 2013	NA	NA	NA	NA	NA	NA
Missing_253	Missing	Papua New Guinea	PG	PNG	WPRO	WPRO	2013	Predicted	0.485114565	0.710782068	0.278555613	0.629233403	0.768753043	0.493979417	14.54415	2010	15413232346	2013	5.537412004	2013	2105.269876	2013	2020	2013	93.83476237	2013	80.37707914	2013	4.493262785	2013	62.88183975	2012	78.8	2006	78.1259079	2012	87.023	2013	68	2013	0.565	2010	Papua New Guinea 2013	0.485114565	0.710782068	0.278555613	0.629233403	0.768753043	0.493979417
Missing_254	Missing	Saudi Arabia	SA	SAU	EMRO	EMRO	2013	Predicted	0.620594981	0.855123427	0.397211834	0.88920123	1	0.673279344	94.13527	2010	7.48E+11	2013	3.950024921	2013	25961.80842	2013	26260	2013	807.8386049	2013	64.22009982	2013	3.164586899	2013	94.42634583	2013	97	2008	107.77005	2013	17.281	2013	98	2013	4.867	2012	Saudi Arabia 2013	0.620594981	0.855123427	0.397211834	0.88920123	1	0.673279344
Missing_255	Missing	Solomon Islands	SB	SLB	WPRO	WPRO	2013	Predicted	0.52466827	0.738677678	0.307486119	0.632934117	0.774893501	0.507605091	19.24415	2010	1096396927	2013	2.950668511	2013	1953.557318	2013	1600	2013	100.2731974	2013	93.97539793	2013	5.132867093	2013	76.59999847	1999	73.9	2007	86.29415894	2013	78.579	2013	94	2013	2.053	2010	Solomon Islands 2013	0.52466827	0.738677678	0.307486119	0.632934117	0.774893501	0.507605091
Missing_256	Missing	Sri Lanka	LK	LKA	SEARO	SEARO	2013	Predicted	0.540460925	0.676166137	0.401449335	0.833903441	0.949791003	0.712994603	85.1	2010	67182015336	2013	7.250906975	2013	3279.89139	2013	3170	2013	102.4953403	2013	43.92144851	2013	3.244491926	2013	91.18135834	2010	99.4	2007	96.84700012	2012	81.7	2013	99	2013	1.641	2010	Sri Lanka 2013	0.540460925	0.676166137	0.401449335	0.833903441	0.949791003	0.712994603
Missing_257	Missing	Uzbekistan	UZ	UZB	WPRO	WPRO	2013	Predicted	0.563804123	0.727748047	0.391315679	0.737534746	0.86996162	0.606888345	100	2010	56795656325	2013	7.999988352	2013	1877.964512	2013	1880	2013	119.957342	2013	50.98789808	2013	6.114992722	2013	99.47691345	2012	99	2006	91.81134033	2011	63.783	2013	99	2013	11.938	2013	Uzbekistan 2013	0.563804123	0.727748047	0.391315679	0.737534746	0.86996162	0.606888345
Missing_258	Missing	Venezuela	VE	VEN	PAHO	PAHO	2013	Predicted	0.506820813	0.636341273	0.382832735	0.645385716	0.747506815	0.544107631	100	2010	4.38E+11	2013	1.343451286	2013	14414.75353	2013	12550	2013	496.6113127	2013	28.34068834	2013	3.44511474	2013	95.51199341	2009	94.1	2000	95.91468048	2013	11.106	2013	82	2013	1.131	2001	Venezuela 2013	0.506820813	0.636341273	0.382832735	0.645385716	0.747506815	0.544107631
Missing_259	Missing	Brazil	BR	BRA	PAHO	PAHO	2013	Predicted	0.562979587	0.675044435	0.457695261	0.710245562	0.811292276	0.61203651	98.93	2010	2.25E+12	2013	2.492011803	2013	11208.08274	2013	11690	2013	1083.402758	2013	48.24070355	2013	9.660389509	2013	91.33374023	2012	98.2	2009	105.9046326	2004	14.829	2013	97	2013	7.601	2013	Brazil 2013	0.562979587	0.675044435	0.457695261	0.710245562	0.811292276	0.61203651
Missing_260	Missing	Paraguay	PY	PRY	PAHO	PAHO	2013	Predicted	0.561955841	0.49261006	0.631301621	0.697384917	0.610544741	0.784225093	97.43	2010	29009411738	2013	14.22460271	2013	4264.650642	2013	4010	2013	394.9596666	2013	38.45116512	2013	9.005342709	2013	93.87091827	2010	96.3	2009	85.9806366	2011	40.826	2013	86	2013	1.001	2012	Paraguay 2013	0.561955841	0.49261006	0.631301621	0.697384917	0.610544741	0.784225093
